# Supplementary material for: Multi-host infection and phylogenetically diverse lineages shape the recombination and gene pool dynamics of Staphylococcus aureus
Source: BMC Microbiol. 2023 Aug 25;23:235. doi: 10.1186/s12866-023-02985-9 (PMC10463932; doi:10.1186/s12866-023-02985-9)
Supplement: Supplementary file 1 — Additional file 1: Supplementary Table S1. Accession numbers, associated metadata, ST, BAPS sequence cluster, homologous recombination information, AMR and virulence genes and rep families of the 437 S. aureus genomes in this study. Supplementary Table S2. Functional classification of the unique genes (i.e., isolate-specific) detected in human and animal isolates according to eggnog. Supplementary Table S3. Genome-wide average nucleotide identity (ANI) values for every pair of S. aureus genomes. Supplementary Table S4. List of recombination events predicted by ClonalFrameML indicating the initial position and end position of each recombination event detected in the genomes as well as in the ancestor nodes. Supplementary Table S5. Recombination events inferred from the 437 genomes using fastGEAR. The results include information about the donor group, recipient group, start/end position of event, gene name, and a list of recipient genomes. Supplementary Table S6. Recombination events inferred from a subset of 228 genomes (114 human and 114 animals) using fastGEAR. The results include information about the donor group, recipient group, start/end position of event, gene name, and a list of recipient genomes. [file 12866_2023_2985_MOESM1_ESM.xlsx]

## Sheet: TableS1
Supplementary Table S1.Accession numbers, associated metadata, ST, BAPS sequence cluster, homologous recombination information, AMR and virulence genes and rep families of the 437 S. aureus genomes in this study.
Legend: No, Number; CDS, Coding Sequences; BAPS, Bayesian Analysis of Population Structure; ST, Sequence Type, ; AMR, Antimicrobial Resistance.
Isolate	NCBI BioSample accession	Collection Date	Source	Host	Isolation site	SCCmec_Type	No. of contigs	Largest Contig	Total_length	GC content	N50	No. of CDS	FastBAPS Cluster	ST	No. of Accessory Genes	No. of Unique Genes	No. of Recombination Events (Core Genome)	Recombination Extension (Core Genome)	No. of AMR Genes	No. of Virulence Factors Genes	No. of Rep	No. of Different Rep Families	Aminoglycoside				Diaminopyrimidine		Fluoroquinolone	Fosfomycin	Fusidic Acid	Lincosamide		Macrolide					Nucleoside	Tetracycline				B-lactam		Adherence
																							AAC(6')-Ie-APH(2'')-Ia	ANT(4')-Ib	ANT(9)-Ia	APH(3')-IIIa	dfrC	dfrG	qacA	FosB	fusC	lnuA	lnuG	ErmA	ErmC	ErmT	mphC	msrA	SAT-4	tet(K)	tet(L)	tetM		PC1_beta-lactamase_(blaZ)	mecA	clfA	clfB	cna	eap/map
662A_18	SAMN19882227	2018-02-13	Animal	horse	nasal	-	40	408563	2771416	32.75	128560	2583	4	1640	998	50	9	95493	0	32	0	0	0	0	0	0	0	0	0	0	0	0	0	0	0	0	0	0	0	0	0	0	0	0	0	1	1	0	1
4052C_18	SAMN19882198	2018-05-29	Animal	horse	nasal	-	35	520367	2743263	32.77	275017	2550	12	816	966	38	11	94651	0	31	0	0	0	0	0	0	0	0	0	0	0	0	0	0	0	0	0	0	0	0	0	0	0	0	0	1	0	1	1
4967_B_19	SAMN19882207	2019-06-27	Animal	cow	swab lesion	-	35	962464	2885575	32.77	597770	2692	12	1245	1111	117	34	88768	0	35	0	0	0	0	0	0	0	0	0	0	0	0	0	0	0	0	0	0	0	0	0	0	0	0	0	1	1	0	1
481sab	SAMN16605393	2014-05-07	Human	Human	blood	-	35	403719	2732281	32.71	132406	2523	Unclustered	22	921	40	142	82102	1	33	0	0	0	0	0	0	0	0	0	0	0	0	0	0	0	0	0	0	0	0	0	0	0	1	0	1	0	0	1
396sab	SAMN16605323	2015-10-13	Human	Human	blood	-	32	619443	2726423	32.69	222097	2528	Unclustered	12	916	16	86	78243	2	35	3	3	0	0	0	0	0	0	0	1	0	0	0	0	0	0	0	0	0	0	0	0	0	1	0	1	1	0	1
306sab	SAMN16605239	2017-01-14	Human	Human	blood	-	28	662984	2775480	32.71	414926	2599	Unclustered	88	995	28	110	75046	1	36	3	3	0	0	0	0	0	0	0	0	0	0	0	0	0	0	0	0	0	0	0	0	0	1	0	1	1	0	1
11sab	SAMN16605096	2011-01-28	Human	Human	blood	-	26	544362	2748482	32.68	220890	2528	Unclustered	20	921	30	136	69345	2	36	2	2	0	0	0	0	0	0	0	1	0	0	0	0	0	0	0	0	0	0	0	0	0	1	0	1	1	0	1
579A_18	SAMN19882217	2018-02-13	Animal	dog	draining tract	-	24	627615	2722553	32.74	313870	2491	Unclustered	1290	905	25	227	58647	1	29	1	1	0	0	0	0	0	0	0	0	0	0	0	0	0	0	0	0	0	0	0	0	0	1	0	0	1	0	1
292sab	SAMN16605226	2016-12-01	Human	Human	blood	-	37	631992	2722315	32.8	183591	2528	6	291	919	28	294	40165	1	35	2	2	0	0	0	0	0	0	0	0	0	0	0	0	0	0	0	0	0	0	0	0	0	1	0	1	0	0	1
388sab	SAMN16605315	2015-09-07	Human	Human	blood	-	81	327432	2895435	32.66	107410	2736	7	39	1132	21	81	11402	3	36	4	4	0	0	0	0	0	0	0	1	0	0	0	0	1	0	0	0	0	0	0	0	0	1	0	1	0	0	1
4273A_19	SAMN19882201	2019-06-03	Animal	rabbit	swab ear	-	22	486973	2725090	32.84	438673	2527	12	133	944	17	203	4323	1	36	0	0	0	0	0	0	0	0	0	1	0	0	0	0	0	0	0	0	0	0	0	0	0	0	0	1	1	0	1
155sab	SAMN16605110	2018-06-27	Human	Human	blood	-	63	342031	2820429	32.61	122348	2626	12	121	1021	16	180	4259	5	31	3	2	0	0	1	0	0	0	0	1	0	0	0	1	0	0	1	0	0	0	0	0	0	1	0	1	1	0	1
1466a_19	SAMN19882170	2019-03-05	Animal	horse	swab wound	-	106	136232	2772754	32.85	60120	2572	12	133	1010	30	172	3762	2	35	1	1	0	0	0	0	0	1	0	1	0	0	0	0	0	0	0	0	0	0	0	0	0	0	0	1	1	0	0
1337a_19	SAMN19882168	2019-03-05	Animal	horse	swab wound	-	130	224680	2791119	32.77	40538	2591	12	133	1039	33	211	2696	2	30	4	4	0	0	0	0	0	1	0	1	0	0	0	0	0	0	0	0	0	0	0	0	0	0	0	1	0	0	0
37sab	SAMN16605307	2011-08-10	Human	Human	blood	-	28	515839	2694152	32.66	190025	2500	Unclustered	27	895	8	160	2553	2	32	0	0	0	0	0	0	0	0	0	1	0	0	0	0	0	0	0	0	0	0	0	0	0	1	0	1	1	0	1
9218_4D_19	SAMN19882259	2019-12-03	Animal	deer	tissue	-	43	641856	2818979	32.79	255200	2630	9	-	1043	46	137	1857	0	34	1	1	0	0	0	0	0	0	0	0	0	0	0	0	0	0	0	0	0	0	0	0	0	0	0	1	1	0	1
198sab	SAMN16605134	2018-04-15	Human	Human	blood	-	18	1320700	2719511	32.84	601177	2556	1	45	951	0	133	1805	0	32	0	0	0	0	0	0	0	0	0	0	0	0	0	0	0	0	0	0	0	0	0	0	0	0	0	1	1	0	1
82sab	SAMN16605414	2012-07-27	Human	Human	blood	-	23	875458	2762744	32.66	652867	2563	10	6418	957	5	139	1694	2	34	2	2	0	0	0	0	0	0	0	1	0	0	0	0	0	0	0	0	0	0	0	0	0	1	0	1	1	0	1
197sab	SAMN16605133	2018-04-14	Human	Human	blood	-	40	467229	2840958	32.68	170699	2668	12	121	1066	15	166	1565	2	37	2	2	0	0	0	0	0	0	0	1	0	0	0	0	0	0	0	0	0	0	0	0	0	1	0	1	1	0	1
4433_2B_18	SAMN19882202	2018-06-12	Animal	bird	eye	-	66	214353	2848891	32.83	135480	2678	6	398	1094	59	115	1250	1	27	2	2	0	0	0	0	0	0	0	0	0	0	0	0	0	0	0	0	0	0	0	1	1	0	0	1	0	0	1
275sab	SAMN16605209	2017-02-09	Human	Human	blood	-	52	488812	2787959	32.75	271659	2645	1	45	1036	38	104	1182	1	31	4	4	0	0	0	0	0	0	0	0	0	0	0	0	0	0	0	0	0	0	0	0	0	1	0	1	1	0	1
359sab	SAMN16605295	2016-05-05	Human	Human	blood	-	26	809205	2699990	32.78	367987	2504	1	45	897	2	131	1166	1	33	2	2	0	0	0	0	0	0	0	0	0	0	0	0	0	0	0	0	0	0	0	0	0	1	0	1	1	0	1
326sab	SAMN16605260	2016-08-08	Human	Human	blood	-	55	518534	2800311	32.84	179938	2653	1	508	1054	13	148	1106	0	30	1	1	0	0	0	0	0	0	0	0	0	0	0	0	0	0	0	0	0	0	0	0	0	0	0	0	0	0	0
291sab	SAMN16605225	2017-04-06	Human	Human	blood	-	29	663315	2761899	32.71	201083	2527	Unclustered	1	920	22	98	1096	2	41	3	3	0	0	0	0	0	0	0	0	0	0	0	0	0	0	0	0	0	0	0	1	1	1	0	1	1	0	0
698d_19	SAMN19882232	2019-01-30	Animal	horse	swab lymph node	-	82	240728	2780717	32.93	72178	2587	6	398	1026	15	112	1061	1	26	1	1	0	0	0	0	0	0	0	0	0	0	0	0	0	0	0	0	0	0	0	1	1	0	0	1	0	0	1
438sab	SAMN16605350	2015-01-23	Human	Human	blood	-	29	651298	2771128	32.64	316980	2573	10	8	968	0	97	1028	4	39	2	2	0	0	1	0	0	0	0	1	0	0	0	1	0	0	0	0	0	0	0	0	0	1	0	1	1	0	1
444sab	SAMN16605356	2014-10-14	Human	Human	blood	-	80	658519	2847288	32.77	141368	2700	1	45	1098	12	103	1018	3	34	2	2	0	0	1	0	0	0	0	0	0	0	0	1	0	0	0	0	0	0	0	0	0	1	0	1	1	0	1
1783B_18	SAMN19882174	2018-03-19	Animal	dog	skin	SCCmec_type_IVa	57	520564	2770666	32.64	96120	2549	Unclustered	474	957	8	100	1004	4	38	3	3	0	0	1	0	0	0	0	0	0	0	0	1	0	0	0	0	0	0	0	0	0	1	1	0	0	0	0
3284A_19	SAMN19882190	2019-05-01	Animal	bird	swab wound	-	73	490306	2886111	32.8	181451	2735	Unclustered	692	1149	32	118	973	1	34	2	2	0	0	0	0	0	0	0	1	0	0	0	0	0	0	0	0	0	0	0	0	0	0	0	1	1	0	1
7536_3B_19	SAMN19882241	2019-09-25	Animal	cow	milk	-	28	703722	2773994	32.78	311243	2587	9	352	995	3	90	908	0	34	1	1	0	0	0	0	0	0	0	0	0	0	0	0	0	0	0	0	0	0	0	0	0	0	0	1	1	0	1
9273B_19	SAMN19882260	2019-11-20	Animal	bird	wound	-	46	399362	2834246	32.77	247934	2660	Unclustered	692	1071	46	109	797	1	35	1	1	0	0	0	0	0	0	0	1	0	0	0	0	0	0	0	0	0	0	0	0	0	0	0	1	1	0	1
263sab	SAMN16605200	2017-04-28	Human	Human	blood	-	59	368929	2829562	32.71	150919	2666	7	6409	1064	3	99	772	2	31	3	3	0	0	0	0	0	0	0	1	0	0	0	0	0	0	0	0	0	0	0	0	0	1	0	1	1	0	1
343sab	SAMN16605279	2016-07-14	Human	Human	blood	-	85	372077	2902661	32.71	111363	2752	7	30	1150	10	81	736	4	33	4	4	0	0	0	1	0	0	0	1	0	0	0	0	0	0	0	1	0	0	0	0	0	1	0	1	1	0	1
294sab	SAMN16605228	2016-12-01	Human	Human	blood	-	28	567081	2802190	32.69	221554	2642	Unclustered	109	1035	12	114	708	4	36	0	0	0	0	1	0	0	0	0	1	0	0	0	1	0	0	0	0	0	0	0	0	0	1	0	1	1	0	1
233sab	SAMN16605168	2017-08-02	Human	Human	blood	-	56	396017	2822185	32.74	116200	2655	7	30	1054	2	87	697	4	30	3	3	0	0	1	0	0	0	0	1	0	0	0	1	0	0	0	0	0	0	0	0	0	1	0	1	1	0	1
420sab	SAMN16605347	2015-06-08	Human	Human	blood	-	31	578832	2756377	32.75	289023	2577	11	5	973	7	92	694	2	36	0	0	0	0	0	0	0	0	0	1	0	0	0	0	0	0	0	0	0	0	0	0	0	1	0	1	1	0	1
187sab	SAMN16605124	2018-05-26	Human	Human	blood	-	36	478375	2776336	32.75	179640	2612	7	30	1006	2	92	692	2	33	0	0	0	0	0	0	0	0	0	1	0	0	0	0	0	0	0	0	0	0	0	0	0	1	0	1	1	1	1
354sab	SAMN16605290	2016-04-02	Human	Human	blood	-	52	544700	2794683	32.8	203840	2652	1	6414	1043	7	105	686	1	31	3	3	0	0	0	0	0	0	0	0	0	0	0	0	0	0	0	0	0	0	0	0	0	1	0	0	1	0	1
308sab	SAMN16605241	2017-01-21	Human	Human	blood	-	26	600891	2797215	32.82	455402	2665	1	45	1058	2	127	685	1	35	2	2	0	0	0	0	0	0	0	0	0	0	0	0	0	0	0	0	0	0	0	0	0	1	0	1	1	0	1
5888b_18	SAMN19882219	2018-08-08	Animal	cat	swab abscess	-	66	304251	2735177	32.64	107221	2498	10	8	916	10	81	656	4	32	3	3	0	0	1	0	0	0	0	1	0	0	0	1	0	0	0	0	0	0	0	0	0	1	0	0	0	0	1
223sab	SAMN16605159	2017-11-29	Human	Human	blood	-	31	532568	2725363	32.71	281312	2523	2	188	915	0	79	634	1	38	1	1	0	0	0	0	0	0	0	0	0	0	0	0	0	0	1	0	0	0	0	0	0	0	0	1	1	1	1
5367b_18	SAMN19882210	2018-07-19	Animal	dog	swab nasal	-	35	584443	2766618	32.77	385830	2596	1	45	1011	10	132	633	0	30	0	0	0	0	0	0	0	0	0	0	0	0	0	0	0	0	0	0	0	0	0	0	0	0	0	0	1	0	1
204sab	SAMN16605140	2017-12-28	Human	Human	blood	-	25	707684	2727272	32.84	284333	2563	1	45	958	2	113	627	2	31	0	0	0	0	1	0	0	0	0	0	0	0	0	1	0	0	0	0	0	0	0	0	0	0	0	0	1	0	1
7085B_17	SAMN19882233	2017-09-12	Animal	cat	swab- ear	-	28	529751	2727545	32.72	286144	2514	2	-	926	8	101	627	1	23	3	3	0	0	0	0	0	0	0	0	0	0	0	0	0	0	0	0	0	0	0	0	0	1	0	1	1	0	1
144sab	SAMN16605102	2013-08-09	Human	Human	blood	-	24	348314	2786643	32.71	225738	2589	Unclustered	1	982	1	79	626	1	43	3	3	0	0	0	0	0	0	0	0	0	0	0	0	0	0	0	0	0	0	0	0	0	1	0	1	1	0	1
277sab	SAMN16605211	2017-02-22	Human	Human	blood	-	63	418185	2855536	32.66	184990	2669	Unclustered	1	1065	8	13	619	2	41	3	3	0	0	0	0	0	0	0	0	0	0	0	0	0	0	1	0	0	0	0	0	0	1	0	1	1	0	1
460sab	SAMN16605372	2014-05-31	Human	Human	blood	-	32	468630	2706239	32.79	179989	2479	11	6404	876	0	79	609	2	37	1	1	0	0	0	0	0	0	0	1	0	0	0	0	0	0	0	0	0	0	0	1	1	0	0	1	1	0	1
219sab	SAMN16605155	2017-11-27	Human	Human	blood	-	25	548667	2724191	32.83	467348	2564	1	45	957	1	92	608	0	31	0	0	0	0	0	0	0	0	0	0	0	0	0	0	0	0	0	0	0	0	0	0	0	0	0	1	1	0	1
415sab	SAMN16605342	2015-05-06	Human	Human	blood	-	27	469830	2749981	32.77	270134	2577	11	5	970	3	82	584	2	41	0	0	0	0	0	0	0	1	0	1	0	0	0	0	0	0	0	0	0	0	0	0	0	0	0	1	1	0	1
340sab	SAMN16605276	2016-07-01	Human	Human	blood	-	20	518340	2722407	32.76	403986	2541	1	45	935	1	86	569	1	37	2	2	0	0	0	0	0	0	0	0	0	0	0	0	0	0	0	0	0	0	0	0	0	1	0	1	1	0	1
7847C_17	SAMN19882245	2017-10-25	Animal	dog	swab- ear	-	56	317231	2680650	32.73	111708	2429	4	59	841	4	7	556	1	31	2	2	0	0	0	0	0	0	0	0	0	0	0	0	0	0	0	0	0	0	0	0	0	1	0	0	0	0	1
281sab	SAMN16605215	2017-03-21	Human	Human	blood	-	24	754377	2732774	32.81	303053	2572	1	6412	968	4	86	548	1	34	2	2	0	0	0	0	0	0	0	0	0	0	0	0	0	0	0	0	0	0	0	0	0	1	0	1	1	0	1
256sab	SAMN16605192	2017-07-05	Human	Human	blood	-	26	898040	2769990	32.73	297039	2582	11	5	985	3	87	530	2	33	2	2	0	0	0	0	0	0	0	1	0	0	0	0	0	0	0	0	0	0	0	0	0	1	0	1	1	0	1
462sab	SAMN16605374	2014-06-05	Human	Human	blood	-	49	371869	2766647	32.71	121752	2589	7	30	985	7	99	529	2	27	3	3	0	0	0	0	0	0	0	1	0	0	0	0	0	0	0	0	0	0	0	0	0	1	0	1	1	0	1
399sab	SAMN16605326	2015-10-16	Human	Human	blood	-	27	425353	2802168	32.67	175614	2598	Unclustered	1	992	20	91	516	3	44	4	4	0	0	0	0	0	1	0	0	1	0	0	0	0	0	0	0	0	0	0	0	0	1	0	1	1	0	1
1sab	SAMN16605136	2010-12-24	Human	Human	blood	-	73	397612	2861714	32.73	74479	2726	7	2936	1122	2	94	511	2	30	3	3	0	0	0	0	0	0	0	1	0	0	0	0	0	0	0	0	0	0	0	0	0	1	0	1	0	0	1
8101a_18	SAMN19882250	2018-10-17	Animal	dog	swab wound	-	35	520589	2738816	32.68	172190	2515	2	188	927	2	97	498	0	39	2	2	0	0	0	0	0	0	0	0	0	0	0	0	0	0	0	0	0	0	0	0	0	0	0	0	1	0	1
330sab	SAMN16605265	2016-08-14	Human	Human	blood	-	70	191220	2813165	32.7	113308	2660	7	30	1055	4	75	491	2	30	3	3	0	0	0	0	0	0	0	1	0	0	0	0	0	0	0	0	0	0	0	0	0	1	0	1	1	0	1
8518A_19	SAMN19882253	2019-10-29	Animal	cat	ear	-	21	658279	2714538	32.71	315148	2492	3	15	905	2	7	489	2	37	2	2	0	0	0	0	0	0	0	1	0	0	0	0	0	0	0	0	0	0	0	0	0	1	0	1	1	0	0
299sab	SAMN16605232	2016-12-11	Human	Human	blood	-	46	394576	2766396	32.69	198808	2621	7	30	1015	18	12	487	2	33	3	3	0	0	0	0	0	0	0	1	0	0	0	0	0	0	0	0	0	0	0	0	0	1	0	1	1	1	1
405sab	SAMN16605332	2015-08-11	Human	Human	blood	-	23	648549	2720839	32.84	458668	2560	1	6403	954	2	86	487	0	33	0	0	0	0	0	0	0	0	0	0	0	0	0	0	0	0	0	0	0	0	0	0	0	0	0	1	1	0	1
440sab	SAMN16605352	2015-02-01	Human	Human	blood	-	45	502494	2730841	32.7	272331	2519	8	72	913	1	29	476	2	36	2	2	0	0	0	0	0	0	0	1	0	0	0	0	0	0	0	0	0	0	0	0	0	1	0	1	1	0	1
214sab	SAMN16605150	2018-02-22	Human	Human	blood	-	55	281392	2768681	32.81	99351	2603	4	59	1000	3	7	475	0	33	0	0	0	0	0	0	0	0	0	0	0	0	0	0	0	0	0	0	0	0	0	0	0	0	0	1	1	0	1
404sab	SAMN16605331	2015-07-22	Human	Human	blood	-	29	909966	2791556	32.68	540491	2612	10	8	1009	5	142	472	2	36	2	2	0	0	0	0	0	0	0	1	0	0	0	0	0	0	1	0	0	0	0	0	0	0	0	1	1	0	1
457sab	SAMN16605369	2014-09-13	Human	Human	blood	-	43	295806	2802529	32.71	135001	2642	7	30	1040	1	78	461	2	30	3	3	0	0	0	0	0	0	0	1	0	0	0	0	0	0	0	0	0	0	0	0	0	1	0	1	1	1	1
6168f_18	SAMN19882224	2018-08-16	Animal	dog	swab abscess	-	35	299895	2758276	32.78	205107	2562	11	5	972	15	81	460	1	31	0	0	0	0	0	0	0	0	0	1	0	0	0	0	0	0	0	0	0	0	0	0	0	0	0	1	0	0	1
447sab	SAMN16605359	2014-10-26	Human	Human	blood	-	45	288041	2857071	32.73	142045	2716	7	30	1113	1	86	459	4	32	0	0	0	0	1	0	0	0	0	1	0	0	0	1	0	0	0	0	0	0	0	0	0	1	0	1	1	0	1
5411e_18	SAMN19882212	2018-07-19	Animal	horse	swab wound	-	51	297955	2840599	32.78	116048	2672	7	30	1081	0	89	457	2	29	3	3	0	0	0	0	0	0	0	1	0	0	0	0	0	0	0	0	0	0	0	0	0	1	0	1	1	1	1
1991A_20	SAMN19882177	2020-03-10	Animal	cat	nasal	-	21	966207	2723353	32.71	421501	2508	11	5	917	3	74	446	2	32	1	1	0	0	0	0	0	0	0	1	0	0	0	0	0	0	0	0	0	0	0	0	0	1	0	1	1	0	1
549A_18	SAMN19882214	2018-01-29	Animal	cat	right and left thighs	-	39	335592	2755407	32.73	159816	2541	11	5	951	0	7	441	1	34	1	1	0	0	0	0	0	0	0	1	0	0	0	0	0	0	0	0	0	0	0	0	0	0	0	1	0	0	1
345sab	SAMN16605281	2016-05-30	Human	Human	blood	-	27	442824	2759164	32.66	220070	2552	11	5	947	3	86	439	2	38	1	1	0	0	0	0	0	0	0	1	0	0	0	0	0	0	0	0	0	0	0	0	0	1	0	1	1	0	1
417sab	SAMN16605344	2015-05-26	Human	Human	blood	-	59	317499	2741786	32.73	119336	2544	4	59	940	2	7	433	2	41	4	4	0	0	0	0	0	0	0	0	0	0	0	0	1	0	0	0	0	0	0	0	0	1	0	1	1	0	1
310sab	SAMN16605243	2016-10-04	Human	Human	blood	-	28	978204	2752348	32.79	592381	2588	1	45	981	1	69	423	1	36	0	0	0	0	0	0	0	0	0	0	0	0	0	0	0	0	0	0	0	0	0	0	0	1	0	1	1	0	1
493sab	SAMN16605398	2013-12-10	Human	Human	blood	-	41	317188	2666799	32.76	134981	2440	4	59	835	4	7	420	0	36	0	0	0	0	0	0	0	0	0	0	0	0	0	0	0	0	0	0	0	0	0	0	0	0	0	0	0	0	1
9530C_19	SAMN19882271	2019-12-05	Animal	cat	ear	-	17	1020651	2730600	32.8	263307	2521	11	5	938	1	73	417	1	34	0	0	0	0	0	0	0	0	0	1	0	0	0	0	0	0	0	0	0	0	0	0	0	0	0	1	1	0	1
158sab	SAMN16605113	2018-08-04	Human	Human	blood	-	51	426603	2782025	32.73	130762	2604	3	15	999	6	95	411	3	39	0	0	0	0	0	0	0	0	0	1	0	0	0	0	0	0	1	0	1	0	0	0	0	0	0	0	1	0	1
143sab	SAMN16605101	2013-08-04	Human	Human	blood	-	23	701036	2746159	32.68	197287	2545	11	5	940	5	87	407	2	41	1	1	0	0	0	0	0	0	0	1	0	0	0	0	0	0	0	0	0	0	0	0	0	1	0	1	1	0	1
348sab	SAMN16605284	2016-06-05	Human	Human	blood	-	28	544929	2738360	32.68	172195	2545	Unclustered	109	940	1	27	407	2	34	0	0	0	0	0	0	0	0	0	1	0	0	0	0	0	0	0	0	0	0	0	0	0	1	0	1	0	0	1
6020b_19	SAMN19882221	2019-08-01	Animal	cat	nailbed	-	20	756783	2726471	32.79	755854	2533	2	188	950	10	31	404	0	26	0	0	0	0	0	0	0	0	0	0	0	0	0	0	0	0	0	0	0	0	0	0	0	0	0	1	1	1	1
491sab	SAMN16605396	2013-12-13	Human	Human	blood	-	66	328478	2804654	32.73	131629	2648	7	30	1044	1	12	396	2	31	3	3	0	0	0	0	0	0	0	1	0	0	0	0	0	0	0	0	0	0	0	0	0	1	0	1	1	0	0
9521A_17	SAMN19882269	2017-12-07	Animal	cat	swab	-	54	288546	2805137	32.69	144090	2607	7	30	1020	8	20	395	4	29	2	2	0	0	1	0	0	0	0	1	0	0	0	1	0	0	0	0	0	0	0	0	0	1	0	1	1	0	1
211sab	SAMN16605147	2018-02-07	Human	Human	blood	SCCmec_type_IVa	30	376312	2736806	32.7	174137	2514	11	5	908	0	78	388	3	37	1	1	0	0	0	0	0	0	0	1	0	0	0	0	0	0	0	0	0	0	0	0	0	1	1	1	1	0	1
442sab	SAMN16605354	2014-10-08	Human	Human	blood	-	25	821919	2752969	32.66	171746	2556	Unclustered	25	950	4	76	383	4	34	1	1	0	0	1	0	0	0	0	1	0	0	0	1	0	0	0	0	0	0	0	0	0	1	0	1	0	0	1
494sab	SAMN16605399	2013-12-15	Human	Human	blood	SCCmec_type_IVg	28	851128	2837324	32.61	379579	2646	10	8	1039	1	73	380	3	40	2	2	0	0	0	0	0	0	0	1	0	0	0	0	0	0	0	0	0	0	0	0	0	1	1	1	1	0	1
398sab	SAMN16605325	2015-10-14	Human	Human	blood	-	28	513185	2742310	32.69	279259	2519	Unclustered	7	912	5	47	371	1	38	2	2	0	0	0	0	0	0	0	0	0	0	0	0	0	0	0	0	0	0	0	0	0	1	0	1	1	0	1
459sab	SAMN16605371	2014-09-16	Human	Human	blood	-	45	1042124	2772064	32.8	606976	2661	1	45	1054	51	86	368	1	35	2	2	0	0	0	0	0	0	0	0	0	0	0	0	0	0	0	0	0	0	0	0	0	1	0	1	1	0	1
360sab	SAMN16605296	2016-05-07	Human	Human	blood	-	70	329735	2886157	32.72	91000	2754	7	30	1152	2	5	367	4	33	3	3	0	0	1	0	0	0	0	1	0	0	0	1	0	0	0	0	0	0	0	0	0	1	0	1	1	0	1
394sab	SAMN16605321	2015-09-16	Human	Human	blood	-	59	1281164	2765322	32.82	518775	2650	1	45	1044	45	80	360	1	33	2	2	0	0	0	0	0	0	0	0	0	0	0	0	0	0	0	0	0	0	0	0	0	1	0	1	1	0	1
317sab	SAMN16605250	2016-11-06	Human	Human	blood	-	20	698546	2701430	32.7	502526	2484	8	72	878	1	8	359	2	37	1	1	0	0	0	0	0	0	0	1	0	0	0	0	0	0	0	0	0	0	0	0	0	1	0	1	1	0	1
296sab	SAMN16605230	2016-12-08	Human	Human	blood	-	29	563425	2708995	32.83	249833	2510	6	398	902	5	89	351	1	28	2	2	0	0	0	0	0	0	0	0	0	0	0	0	0	0	0	0	0	0	0	0	0	1	0	0	1	1	1
403sab	SAMN16605330	2015-07-18	Human	Human	blood	-	41	316244	2709032	32.76	128204	2492	4	59	887	1	6	346	0	38	0	0	0	0	0	0	0	0	0	0	0	0	0	0	0	0	0	0	0	0	0	0	0	0	0	0	1	0	1
10095A_19	SAMN19882161	2019-12-19	Animal	dog	skin	-	22	701612	2754756	32.72	325980	2533	11	1866	944	0	9	341	2	33	1	1	0	0	0	0	0	0	0	1	0	0	0	0	0	0	0	0	0	0	0	0	0	1	0	1	1	0	1
196sab	SAMN16605132	2018-03-19	Human	Human	blood	-	27	319940	2730992	32.69	245126	2539	3	15	928	15	5	340	2	38	2	2	0	0	0	0	0	0	0	1	0	0	0	0	0	0	0	0	0	0	0	0	0	1	0	1	1	0	0
6214a_18	SAMN19882225	2018-08-16	Animal	goat	swab skin	-	44	291548	2841663	32.75	145846	2638	Unclustered	1	1051	42	61	339	0	34	2	2	0	0	0	0	0	0	0	0	0	0	0	0	0	0	0	0	0	0	0	0	0	0	0	0	1	0	0
406sab	SAMN16605333	2015-08-13	Human	Human	blood	SCCmec_type_IVa	24	499664	2810759	32.65	227471	2607	Unclustered	1	1003	3	75	339	2	45	4	4	0	0	0	0	0	0	0	0	0	0	0	0	0	0	0	0	0	0	0	0	0	1	1	1	1	0	1
307sab	SAMN16605240	2017-01-13	Human	Human	blood	-	23	877044	2735071	32.82	224158	2579	1	45	972	5	7	332	1	33	2	2	0	0	0	0	0	0	0	0	0	0	0	0	0	0	0	0	0	0	0	0	0	1	0	1	1	0	1
5687_2A_19	SAMN19882216	2019-07-23	Animal	cow	milk	-	23	712511	2696934	32.73	442831	2460	9	352	872	1	81	329	0	35	1	1	0	0	0	0	0	0	0	0	0	0	0	0	0	0	0	0	0	0	0	0	0	0	0	1	1	0	1
208sab	SAMN16605144	2018-01-14	Human	Human	blood	-	24	534368	2747038	32.81	385153	2584	1	45	978	2	5	325	1	33	2	2	0	0	0	0	0	0	0	0	0	0	0	0	0	0	0	0	0	0	0	0	0	1	0	1	1	0	1
392sab	SAMN16605319	2015-09-13	Human	Human	blood	-	32	413205	2687408	32.75	246582	2492	1	45	885	2	82	308	1	32	1	1	0	0	0	0	0	0	0	0	0	0	0	0	0	0	0	0	0	0	0	0	0	1	0	1	1	0	1
8711A_19	SAMN19882256	2019-11-07	Animal	dog	wound	-	61	251580	2807552	32.71	153232	2632	7	30	1043	5	7	305	2	31	3	3	0	0	0	0	0	0	0	1	0	0	0	0	0	0	0	0	0	0	0	0	0	1	0	1	1	0	1
319sab	SAMN16605252	2016-11-09	Human	Human	blood	-	45	291717	2743758	32.72	163040	2538	4	6413	934	3	86	305	1	28	2	2	0	0	0	0	0	0	0	0	0	0	0	0	0	0	0	0	0	0	0	0	0	1	0	1	1	0	1
207sab	SAMN16605143	2018-01-06	Human	Human	blood	-	21	719125	2784367	32.7	329795	2596	10	6400	988	2	77	304	2	36	2	2	0	0	0	0	0	0	0	1	0	0	0	0	0	0	0	0	0	0	0	0	0	1	0	1	1	0	1
210sab	SAMN16605146	2018-02-09	Human	Human	blood	-	51	545648	2862429	32.73	135146	2727	7	6407	1126	4	6	300	4	31	3	3	0	0	1	0	0	0	0	1	0	0	0	1	0	0	0	0	0	0	0	0	0	1	0	1	1	0	1
297sab	SAMN16605231	2016-12-09	Human	Human	blood	-	28	367802	2716953	32.69	271405	2498	11	5	894	0	6	298	2	37	1	1	0	0	0	0	0	0	0	1	0	0	0	0	0	0	0	0	0	0	0	0	0	1	0	1	0	0	1
496sab	SAMN16605401	2013-12-20	Human	Human	blood	-	36	383182	2768422	32.72	223415	2592	2	6417	983	2	87	287	0	36	0	0	0	0	0	0	0	0	0	0	0	0	0	0	0	0	0	0	0	0	0	0	0	0	0	1	0	0	0
391sab	SAMN16605318	2015-09-15	Human	Human	blood	-	49	669111	2719667	32.77	345041	2529	1	45	925	5	70	283	1	33	2	2	0	0	0	0	0	0	0	0	0	0	0	0	0	0	0	0	0	0	0	0	0	1	0	1	1	0	1
2522A_19	SAMN19882183	2019-04-15	Animal	dog	swab wound	SCCmec_type_IVa	52	760662	2732262	32.66	186778	2480	8	72	889	3	64	279	7	30	2	2	0	0	0	1	0	0	0	1	0	0	0	0	0	0	1	1	1	0	0	0	0	1	1	1	1	0	0
191sab	SAMN16605128	2018-03-11	Human	Human	blood	-	38	579062	2759634	32.74	325200	2580	Unclustered	101	973	1	86	278	1	35	0	0	0	0	0	0	0	0	0	1	0	0	0	0	0	0	0	0	0	0	0	0	0	0	0	1	0	0	1
2217b_19	SAMN19882181	2019-03-27	Animal	dog	urine	-	40	381767	2704755	32.74	156996	2473	11	5	881	1	81	277	1	35	0	0	0	0	0	0	0	0	0	1	0	0	0	0	0	0	0	0	0	0	0	0	0	0	0	0	0	0	1
265sab	SAMN16605202	2017-04-26	Human	Human	blood	-	29	471560	2717577	32.69	212561	2508	8	72	901	0	59	275	2	38	1	1	0	0	0	0	0	0	0	1	0	0	0	0	0	0	0	0	0	0	0	0	0	1	0	1	1	0	1
9198A_18	SAMN19882258	2018-12-05	Animal	dog	swab swelling	-	33	433118	2747852	32.75	171294	2536	11	5	946	2	69	272	1	35	0	0	0	0	0	0	0	0	0	1	0	0	0	0	0	0	0	0	0	0	0	0	0	0	0	1	0	0	1
419sab	SAMN16605346	2015-06-05	Human	Human	blood	-	22	598050	2777291	32.74	319519	2592	Unclustered	1159	983	2	4	270	1	39	2	2	0	0	0	0	0	0	0	0	0	0	0	0	0	0	0	0	0	0	0	0	0	1	0	1	1	0	0
6865H_19	SAMN19882230	2019-09-03	Animal	dog	wound	-	26	452020	2742382	32.69	239326	2506	Unclustered	6	918	2	5	270	2	38	2	2	0	0	0	0	0	0	0	1	0	0	0	0	0	0	0	0	0	0	0	0	0	1	0	1	1	1	1
335sab	SAMN16605270	2016-09-11	Human	Human	blood	-	34	481677	2727486	32.7	147398	2500	Unclustered	6	892	1	6	267	2	37	2	2	0	0	0	0	0	0	0	1	0	0	0	0	0	0	0	0	0	0	0	0	0	1	0	1	1	0	1
7520b_18	SAMN19882240	2018-09-26	Animal	horse	fluid draining tract	-	72	477893	2875281	32.75	191294	2673	Unclustered	1	1084	47	19	266	6	37	3	3	1	1	0	0	0	1	1	0	0	0	0	0	0	0	0	0	0	0	1	0	1	1	0	0	1	0	1
7791A_19	SAMN19882244	2019-10-01	Animal	dog	swab	-	39	338673	2764450	32.72	174964	2577	7	-	988	1	5	262	4	28	3	3	0	0	1	0	0	0	0	1	0	0	0	1	0	0	0	0	0	0	0	0	0	1	0	1	1	0	1
452sab	SAMN16605364	2014-11-17	Human	Human	blood	-	44	254859	2861243	32.76	138761	2721	7	30	1119	1	6	261	4	32	3	3	0	0	1	0	0	0	0	1	0	0	0	1	0	0	0	0	0	0	0	0	0	1	0	1	1	1	1
352sab	SAMN16605288	2016-06-11	Human	Human	blood	-	25	603481	2726567	32.84	195867	2555	1	45	948	1	3	261	0	32	0	0	0	0	0	0	0	0	0	0	0	0	0	0	0	0	0	0	0	0	0	0	0	0	0	1	1	0	1
7415_2A_19	SAMN19882238	2019-09-23	Animal	cow	milk	-	24	834768	2700812	32.68	288611	2547	5	151	955	4	6	257	1	31	2	2	0	0	0	0	0	0	0	0	0	0	0	0	1	0	0	0	0	0	0	0	0	0	0	1	1	0	0
8114a_18	SAMN19882251	2018-10-17	Animal	cat	swab skin	SCCmec_type_IVa	35	783217	2824286	32.71	133473	2616	Unclustered	1	1028	21	92	252	6	38	6	5	0	0	0	1	0	0	0	0	0	0	0	0	1	0	0	0	1	1	0	0	1	1	1	0	1	0	1
498sab	SAMN16605403	2013-12-25	Human	Human	blood	SCCmec_type_II	36	349931	2852021	32.72	167660	2680	11	5	1078	2	66	245	5	38	1	1	0	0	1	0	0	0	0	1	0	0	0	1	0	0	0	0	0	0	0	0	0	1	1	1	1	0	1
482sab	SAMN16605394	2014-05-10	Human	Human	blood	-	16	1040634	2713451	32.75	1011148	2536	1	45	928	1	5	239	2	33	4	4	0	0	0	0	0	0	0	0	0	0	0	0	1	0	0	0	0	0	0	0	0	1	0	1	1	0	1
225sab	SAMN16605161	2017-12-02	Human	Human	blood	-	55	209477	2847382	32.76	150314	2692	7	30	1090	1	6	232	2	32	3	3	0	0	0	0	0	0	0	1	0	0	0	0	0	0	0	0	0	0	0	0	0	1	0	1	1	0	1
353sab	SAMN16605289	2016-03-27	Human	Human	blood	-	34	488890	2789835	32.73	222045	2600	11	5	996	1	8	232	4	39	1	1	0	0	0	0	0	0	0	1	0	0	0	0	0	0	1	1	0	0	0	0	0	1	0	1	1	0	1
390sab	SAMN16605317	2015-09-10	Human	Human	blood	-	100	465646	2781255	32.75	106534	2582	1	45	983	11	4	232	1	33	3	3	0	0	0	0	0	0	0	0	0	0	0	0	0	0	0	0	0	0	0	0	0	1	0	1	1	0	1
9419A_17	SAMN19882263	2017-11-27	Animal	goat	swab nasal	-	37	569328	2735301	32.84	166542	2514	6	398	932	4	4	232	3	28	1	1	0	0	0	0	0	0	0	0	0	0	1	0	0	0	0	0	0	0	0	1	1	1	0	0	0	0	1
4sab	SAMN16605405	2011-01-04	Human	Human	blood	-	45	307075	2767622	32.71	144026	2579	7	30	972	0	6	230	4	32	3	3	0	0	1	0	0	0	0	1	0	0	0	1	0	0	0	0	0	0	0	0	0	1	0	1	1	0	1
273sab	SAMN16605207	2017-02-07	Human	Human	blood	-	34	461135	2789301	32.68	283544	2606	2	188	998	2	4	227	1	38	2	2	0	0	0	0	0	0	0	0	0	0	0	0	0	0	0	0	0	0	0	0	0	1	0	1	1	0	1
2324a_19	SAMN19882182	2019-03-27	Animal	cat	swab ear	-	35	331839	2740410	32.78	166364	2537	11	-	950	2	84	221	1	30	0	0	0	0	0	0	0	0	0	1	0	0	0	0	0	0	0	0	0	0	0	0	0	0	0	1	0	0	1
84sab	SAMN16605416	2012-08-28	Human	Human	blood	-	25	570674	2719254	32.85	431988	2554	1	45	948	2	5	217	0	33	0	0	0	0	0	0	0	0	0	0	0	0	0	0	0	0	0	0	0	0	0	0	0	0	0	1	1	0	1
5539a_18	SAMN19882215	2018-07-19	Animal	cat	swab ear	-	34	588496	2763338	32.76	218198	2552	11	105	967	0	4	215	3	34	0	0	0	0	1	0	0	0	0	1	0	0	0	1	0	0	0	0	0	0	0	0	0	0	0	1	0	0	1
1192A_18	SAMN19882166	2018-02-27	Animal	cat	skin	-	36	569692	2748278	32.64	304323	2519	10	8	930	1	6	215	2	37	2	2	0	0	0	0	0	0	0	1	0	0	0	0	0	0	0	0	0	0	0	0	0	1	0	1	0	0	1
329sab	SAMN16605263	2016-08-12	Human	Human	blood	-	47	395317	2807885	32.72	150414	2643	7	30	1038	3	4	210	4	33	3	3	0	0	1	0	0	0	0	1	0	0	0	1	0	0	0	0	0	0	0	0	0	1	0	1	1	1	1
321sab	SAMN16605255	2016-08-05	Human	Human	blood	-	30	407780	2750871	32.67	229966	2556	3	15	946	2	4	208	2	40	3	3	0	0	0	0	0	0	0	1	0	0	0	0	0	0	0	0	0	0	0	0	0	1	0	0	1	0	1
418sab	SAMN16605345	2015-05-28	Human	Human	blood	SCCmec_type_V	34	547754	2746578	32.67	238728	2537	8	72	929	22	4	207	3	38	2	2	0	0	0	0	0	0	0	1	0	0	0	0	0	0	0	0	0	0	0	0	0	1	1	1	1	0	1
286sab	SAMN16605220	2017-04-03	Human	Human	blood	-	34	428004	2711147	32.72	159334	2501	8	72	892	6	4	207	1	36	1	1	0	0	0	0	0	0	0	1	0	0	0	0	0	0	0	0	0	0	0	0	0	0	0	1	1	0	1
301sab	SAMN16605234	2016-12-15	Human	Human	blood	-	51	209414	2816758	32.71	126702	2645	7	30	1043	2	6	204	2	32	2	2	0	0	0	0	0	0	0	1	0	0	0	0	0	0	0	0	0	0	0	0	0	1	0	1	1	0	1
408sab	SAMN16605335	2015-08-16	Human	Human	blood	-	37	472013	2733034	32.69	185445	2519	8	72	909	1	4	204	4	38	1	1	0	0	1	0	0	0	0	1	0	0	0	1	0	0	0	0	0	0	0	0	0	1	0	0	1	0	1
258sab	SAMN16605194	2017-07-08	Human	Human	blood	SCCmec_type_II	30	442500	2809601	32.72	222157	2610	11	5	1005	1	70	202	6	38	2	2	0	1	1	0	0	0	0	1	0	0	0	1	0	0	0	0	0	0	0	0	0	1	1	1	1	0	1
254sab	SAMN16605190	2017-06-30	Human	Human	blood	-	31	326640	2747023	32.7	243851	2531	Unclustered	7	923	5	3	202	2	38	3	3	0	0	0	0	0	0	0	0	0	0	0	0	1	0	0	0	0	0	0	0	0	1	0	1	1	0	1
387sab	SAMN16605314	2015-09-10	Human	Human	blood	-	75	237263	2800807	32.69	107494	2619	7	30	1010	1	3	199	5	34	1	1	0	0	1	0	0	0	0	1	0	0	0	1	0	0	1	0	0	0	0	0	0	1	0	1	1	0	1
450sab	SAMN16605362	2014-11-06	Human	Human	blood	-	26	558923	2825095	32.71	324786	2662	11	5	1059	2	4	195	2	40	1	1	0	0	0	0	0	0	0	1	0	0	0	0	0	0	0	0	0	0	0	0	0	1	0	1	1	0	1
147sab	SAMN16605105	2013-08-15	Human	Human	blood	-	85	191960	2833320	32.71	100158	2660	7	30	1058	12	3	194	4	30	3	3	0	0	1	0	0	0	0	1	0	0	0	1	0	0	0	0	0	0	0	0	0	1	0	1	1	0	1
8581A_19	SAMN19882255	2019-10-29	Animal	cat	wound	-	13	1277090	2793769	32.66	978186	2608	Unclustered	25	1019	2	4	193	2	34	2	2	0	0	0	0	0	0	0	1	0	0	0	0	0	0	0	0	0	0	0	0	0	1	0	1	1	0	1
6sab	SAMN16605406	2011-01-07	Human	Human	blood	-	35	525124	2745270	32.75	181566	2544	8	72	936	4	4	192	2	36	1	1	0	0	0	0	0	0	0	1	0	0	0	0	0	0	0	0	0	0	0	0	0	1	0	1	1	0	1
213sab	SAMN16605149	2018-02-13	Human	Human	blood	-	25	697342	2731035	32.69	325433	2525	11	5	920	1	26	191	2	40	1	1	0	0	0	0	0	0	0	1	0	0	0	0	0	0	0	0	0	0	0	0	0	1	0	1	1	0	1
206sab	SAMN16605142	2018-01-07	Human	Human	blood	-	31	454632	2706034	32.77	179832	2506	6	398	904	5	5	185	2	30	1	1	0	0	0	0	0	0	0	0	0	0	0	0	0	1	0	0	0	0	0	0	0	1	0	0	1	0	1
26sab	SAMN16605206	2011-05-18	Human	Human	blood	SCCmec_type_II	27	521084	2821437	32.65	227907	2633	10	8	1021	8	4	184	5	36	1	1	0	0	1	0	0	0	0	1	0	0	0	1	0	0	0	0	0	0	0	0	0	1	1	1	1	0	1
336sab	SAMN16605271	2016-09-16	Human	Human	blood	-	25	559906	2727530	32.71	250381	2521	Unclustered	106	915	6	4	182	2	35	0	0	0	0	0	0	0	0	0	1	0	0	0	0	0	0	0	0	0	0	0	0	0	1	0	1	1	0	1
157sab	SAMN16605112	2018-08-03	Human	Human	blood	-	52	568108	2797296	32.71	178085	2637	7	30	1032	8	4	180	4	34	3	3	0	0	1	0	0	0	0	1	0	0	0	1	0	0	0	0	0	0	0	0	0	1	0	1	1	1	1
5886a_18	SAMN19882218	2018-08-08	Animal	dog	swab skin	-	90	291501	2823246	32.68	128172	2599	Unclustered	6	1015	10	4	180	2	34	2	2	0	0	0	0	0	0	0	1	0	0	0	0	0	0	0	0	0	0	0	0	0	1	0	1	0	0	1
9478a_18	SAMN19882267	2018-12-05	Animal	cat	swab pharynx	-	37	518718	2756281	32.78	244108	2527	11	5693	939	4	4	180	1	34	0	0	0	0	0	0	0	0	0	1	0	0	0	0	0	0	0	0	0	0	0	0	0	0	0	1	0	0	1
220sab	SAMN16605156	2017-11-28	Human	Human	blood	-	23	362522	2696939	32.75	229095	2511	9	97	906	0	2	179	0	35	0	0	0	0	0	0	0	0	0	0	0	0	0	0	0	0	0	0	0	0	0	0	0	0	0	1	1	0	1
338sab	SAMN16605273	2016-09-16	Human	Human	blood	-	68	271221	2809014	32.71	98289	2645	7	30	1041	0	4	177	2	33	3	3	0	0	0	0	0	0	0	1	0	0	0	0	0	0	0	0	0	0	0	0	0	1	0	1	1	0	1
246sab	SAMN16605181	2017-05-31	Human	Human	blood	-	27	375984	2737520	32.68	193992	2525	11	5	923	3	3	177	2	39	2	2	0	0	0	0	0	0	0	1	0	0	0	0	0	0	0	0	0	0	0	0	0	1	0	1	1	0	1
10sab	SAMN16605095	2011-01-26	Human	Human	blood	-	51	244141	2804505	32.75	142004	2634	7	30	1029	4	4	174	4	32	3	3	0	0	1	0	0	0	0	1	0	0	0	1	0	0	0	0	0	0	0	0	0	1	0	1	1	0	1
287sab	SAMN16605221	2017-04-02	Human	Human	blood	-	51	393792	2833074	32.74	150919	2693	7	30	1084	3	5	171	2	32	3	3	0	0	0	0	0	0	0	1	0	0	0	0	0	0	0	0	0	0	0	0	0	1	0	1	1	0	1
402sab	SAMN16605329	2015-07-10	Human	Human	blood	-	57	392939	2846849	32.72	101395	2702	7	30	1101	4	4	170	2	31	3	3	0	0	0	0	0	0	0	1	0	0	0	0	0	0	0	0	0	0	0	0	0	1	0	1	1	0	1
216sab	SAMN16605152	2018-02-22	Human	Human	blood	-	53	295220	2808232	32.7	135144	2651	7	30	1046	0	3	167	2	32	3	3	0	0	0	0	0	0	0	1	0	0	0	0	0	0	0	0	0	0	0	0	0	1	0	1	1	1	1
311sab	SAMN16605244	2016-10-06	Human	Human	blood	-	22	602134	2718686	32.83	457090	2557	1	256	951	5	77	163	0	32	0	0	0	0	0	0	0	0	0	0	0	0	0	0	0	0	0	0	0	0	0	0	0	0	0	1	1	0	1
455sab	SAMN16605367	2014-08-16	Human	Human	blood	-	54	198560	2823401	32.72	141912	2677	7	30	1073	4	3	162	4	29	3	3	0	0	1	0	0	0	0	1	0	0	0	1	0	0	0	0	0	0	0	0	0	1	0	1	1	0	1
10184d_18	SAMN19882163	2019-01-18	Animal	reptile	swab wound	-	57	270727	2814653	32.73	109185	2636	7	30	1048	1	3	160	2	31	3	3	0	0	0	0	0	0	0	1	0	0	0	0	0	0	0	0	0	0	0	0	0	1	0	1	0	0	1
1285C_20	SAMN19882167	2020-02-19	Animal	dog	ulcer	-	29	867971	2781853	32.61	308405	2559	10	8	970	26	3	157	1	37	3	2	0	0	0	0	0	0	0	1	0	0	0	0	0	0	0	0	0	0	0	0	0	0	0	1	1	0	1
5191_4A_19	SAMN19882208	2019-07-08	Animal	cow	fecal	-	23	489778	2728912	32.73	305692	2498	Unclustered	1776	912	2	4	157	2	34	2	2	0	0	0	0	0	0	0	1	0	0	0	0	0	0	0	0	0	0	0	0	0	1	0	1	1	1	0
3581A_18	SAMN19882192	2018-05-21	Animal	goat	wound	-	45	464439	2809262	32.78	159745	2626	2	-	1039	7	74	155	0	34	0	0	0	0	0	0	0	0	0	0	0	0	0	0	0	0	0	0	0	0	0	0	0	0	0	1	1	0	0
2805A_19	SAMN19882187	2019-04-15	Animal	dog	swab nasal	-	32	419297	2783248	32.8	180398	2584	11	5	995	1	3	155	1	35	0	0	0	0	0	0	0	0	0	1	0	0	0	0	0	0	0	0	0	0	0	0	0	0	0	0	0	0	1
9580d_18	SAMN19882272	2019-12-14	Animal	dog	swab wound	-	107	334008	2834086	32.67	120798	2662	7	30	1072	19	18	154	4	33	3	3	0	0	1	0	0	0	0	1	0	0	0	1	0	0	0	0	0	0	0	0	0	1	0	1	1	0	1
384sab	SAMN16605311	2015-12-24	Human	Human	blood	-	64	338573	2800678	32.69	125246	2608	4	50	1002	10	2	154	1	34	3	3	0	0	0	0	0	0	0	0	0	0	0	0	0	0	0	0	0	0	0	0	0	1	0	1	1	0	1
257sab	SAMN16605193	2017-07-04	Human	Human	blood	-	73	478168	2847523	32.75	139152	2704	7	30	1101	7	3	153	2	30	3	3	0	0	0	0	0	0	0	1	0	0	0	0	0	0	0	0	0	0	0	0	0	1	0	1	1	0	1
331sab	SAMN16605266	2016-08-15	Human	Human	blood	-	36	358278	2764627	32.76	165101	2584	3	15	978	13	3	148	2	38	2	2	0	0	0	0	0	0	0	1	0	0	0	0	0	0	0	0	0	0	0	0	0	1	0	0	1	0	1
253sab	SAMN16605189	2017-06-27	Human	Human	blood	-	63	304160	2752613	32.79	106601	2549	4	59	944	4	3	148	0	37	0	0	0	0	0	0	0	0	0	0	0	0	0	0	0	0	0	0	0	0	0	0	0	0	0	0	1	0	1
350sab	SAMN16605286	2016-06-07	Human	Human	blood	SCCmec_type_II	50	444016	2843354	32.72	168751	2667	11	5	1064	1	90	147	6	38	2	2	0	1	1	0	0	0	0	1	0	0	0	1	0	0	0	0	0	0	0	0	0	1	1	1	1	0	1
284sab	SAMN16605218	2017-03-30	Human	Human	blood	-	41	314528	2752804	32.79	193858	2566	11	5	964	1	4	147	1	36	0	0	0	0	0	0	0	0	0	1	0	0	0	0	0	0	0	0	0	0	0	0	0	0	0	1	1	0	1
83sab	SAMN16605415	2012-07-28	Human	Human	blood	-	76	326141	2818145	32.73	175493	2684	7	30	1080	38	2	145	2	34	3	3	0	0	0	0	0	0	0	1	0	0	0	0	0	0	0	0	0	0	0	0	0	1	0	1	1	1	1
5410a_18	SAMN19882211	2018-07-19	Animal	cow	milk	-	54	569326	2766397	32.84	144591	2555	6	398	968	5	6	145	3	29	1	1	0	0	0	0	0	0	0	0	0	0	1	0	0	0	0	0	0	0	0	1	1	1	0	1	1	0	1
448sab	SAMN16605360	2014-10-30	Human	Human	blood	-	26	564656	2685746	32.82	410557	2478	6	398	871	1	4	145	1	31	1	1	0	0	0	0	0	0	0	0	0	0	0	0	0	1	0	0	0	0	0	0	0	0	0	1	1	0	1
10424A_17	SAMN19882165	2017-12-07	Animal	cat	ear	-	38	567713	2702150	32.64	254977	2469	10	8	881	3	3	145	2	33	3	3	0	0	0	0	0	0	0	1	0	0	0	0	0	0	0	0	0	0	0	0	0	1	0	0	1	0	1
282sab	SAMN16605216	2017-03-25	Human	Human	blood	-	21	559562	2723968	32.83	304481	2561	1	1970	954	1	3	144	1	27	2	2	0	0	0	0	0	0	0	0	0	0	0	0	0	0	0	0	0	0	0	0	0	1	0	1	1	0	1
385sab	SAMN16605312	2015-09-07	Human	Human	blood	-	110	340322	2816873	32.78	101471	2623	6	398	1019	16	4	143	8	31	1	1	0	0	1	0	0	0	0	1	0	0	1	1	0	0	1	1	0	0	0	1	1	1	0	1	1	0	1
9529A_19	SAMN19882270	2019-12-03	Animal	cat	nasal	-	27	611616	2730041	32.69	252191	2515	3	15	928	7	4	143	2	37	3	3	0	0	0	0	0	0	0	1	0	0	0	0	0	0	0	0	0	0	0	0	0	1	0	1	1	0	1
283sab	SAMN16605217	2017-03-24	Human	Human	blood	-	28	655337	2714481	32.69	471567	2512	8	72	904	1	3	142	2	38	2	2	0	0	0	0	0	0	0	1	0	0	0	0	0	0	0	0	0	0	0	0	0	1	0	1	1	0	1
222sab	SAMN16605158	2017-12-01	Human	Human	blood	-	25	685226	2729964	32.68	362347	2523	11	5	918	0	45	141	2	35	1	1	0	0	0	0	0	0	0	1	0	0	0	0	0	0	0	0	0	0	0	0	0	1	0	1	1	0	0
238sab	SAMN16605172	2017-08-14	Human	Human	blood	-	43	357827	2859089	32.73	138437	2724	7	6401	1121	3	5	140	3	31	2	2	0	0	0	0	0	0	0	1	0	0	0	1	0	0	0	0	0	0	0	0	0	1	0	1	1	1	1
373sab	SAMN16605305	2016-03-03	Human	Human	blood	-	32	561181	2762130	32.67	189591	2568	2	188	961	3	4	138	1	38	3	3	0	0	0	0	0	0	0	0	0	0	0	0	0	0	0	0	0	0	0	0	0	1	0	1	1	0	1
236sab	SAMN16605170	2017-08-07	Human	Human	blood	-	29	1021908	2729613	32.77	410312	2535	11	5	932	4	3	136	1	37	0	0	0	0	0	0	0	0	0	1	0	0	0	0	0	0	0	0	0	0	0	0	0	0	0	1	1	0	1
245sab	SAMN16605180	2017-06-02	Human	Human	blood	-	32	342997	2744430	32.68	202475	2539	8	72	931	1	3	136	6	39	3	3	0	0	0	1	0	0	0	1	0	0	0	0	0	0	1	1	1	0	0	0	0	1	0	1	1	0	1
339sab	SAMN16605274	2016-06-28	Human	Human	blood	-	29	587657	2772540	32.75	228034	2578	11	6402	975	1	4	135	3	37	0	0	0	0	1	0	0	0	0	1	0	0	0	1	0	0	0	0	0	0	0	0	0	0	0	1	0	0	1
15sab	SAMN16605115	2011-02-07	Human	Human	blood	SCCmec_type_II	26	623178	2781288	32.68	243929	2576	11	5	968	0	3	135	6	37	2	2	0	1	1	0	0	0	0	1	0	0	0	1	0	0	0	0	0	0	0	0	0	1	1	1	1	0	1
305sab	SAMN16605238	2017-01-11	Human	Human	blood	-	33	583711	2872113	32.67	457227	2719	10	8	1107	0	4	129	6	38	4	3	0	0	0	1	0	0	0	1	0	0	0	0	0	0	1	1	1	0	0	0	0	1	0	1	0	0	1
1590A_18	SAMN19882173	2018-03-26	Animal	dog	swab	-	24	745233	2743811	32.67	172687	2513	11	5	926	3	4	127	1	36	1	1	0	0	0	0	0	0	0	1	0	0	0	0	0	0	0	0	0	0	0	0	0	0	0	1	0	0	1
243sab	SAMN16605178	2017-05-28	Human	Human	blood	-	52	363687	2836477	32.8	156837	2673	11	5	1069	5	4	123	3	37	0	0	0	0	1	0	0	0	0	1	0	0	0	1	0	0	0	0	0	0	0	0	0	0	0	1	1	0	1
476sab	SAMN16605388	2014-04-14	Human	Human	blood	-	39	376098	2753412	32.73	217078	2555	11	5	953	3	76	123	2	36	1	1	0	0	0	0	0	0	0	1	0	0	0	0	0	0	0	0	0	0	0	0	0	1	0	1	1	0	1
154sab	SAMN16605109	2018-06-26	Human	Human	blood	-	41	306106	2704187	32.77	142430	2488	4	87	882	1	2	122	0	39	0	0	0	0	0	0	0	0	0	0	0	0	0	0	0	0	0	0	0	0	0	0	0	0	0	0	1	0	1
145sab	SAMN16605103	2013-08-08	Human	Human	blood	-	26	360662	2739898	32.69	225235	2562	9	97	955	0	3	119	1	36	1	1	0	0	0	0	0	0	0	0	0	0	0	0	0	0	0	0	0	0	0	0	0	1	0	1	1	0	1
383sab	SAMN16605310	2015-12-23	Human	Human	blood	-	22	497644	2701618	32.71	233149	2493	8	72	886	1	1	119	2	39	1	1	0	0	0	0	0	0	0	1	0	0	0	0	0	0	0	0	0	0	0	0	0	1	0	1	1	0	1
250sab	SAMN16605186	2017-06-11	Human	Human	blood	-	73	389162	2930370	32.7	152029	2779	7	34	1176	27	4	116	4	33	3	3	0	0	0	0	0	0	0	1	0	0	0	0	0	0	1	1	0	0	0	0	0	1	0	1	0	0	1
1376B_18	SAMN19882169	2018-02-27	Animal	bird	conjunctive swab	-	65	290710	2901402	32.75	207360	2739	11	5	1147	12	2	114	3	35	0	0	0	0	0	0	0	0	0	1	0	1	0	0	1	0	0	0	0	0	0	0	0	0	0	1	0	0	1
255sab	SAMN16605191	2017-07-03	Human	Human	blood	SCCmec_type_II	36	325887	2741350	32.75	176150	2521	11	6408	918	1	3	114	5	36	1	1	0	1	1	0	0	0	0	1	0	0	0	1	0	0	0	0	0	0	0	0	0	0	1	1	1	0	1
356sab	SAMN16605292	2016-04-07	Human	Human	blood	SCCmec_type_IVg	37	378988	2824488	32.66	194269	2634	10	2253	1028	0	2	113	7	37	3	3	0	0	0	1	0	0	0	1	0	0	0	0	0	0	1	1	1	0	0	0	0	1	1	1	1	0	1
477sab	SAMN16605389	2014-04-18	Human	Human	blood	-	37	442157	2682892	32.69	179677	2457	3	15	850	3	3	108	3	38	2	2	0	0	0	0	0	1	0	1	0	0	0	0	0	0	0	0	0	0	0	0	0	1	0	1	1	0	0
266sab	SAMN16605203	2017-05-01	Human	Human	blood	-	63	229602	2790160	32.76	96099	2599	4	87	993	2	2	106	5	38	2	2	0	0	0	1	0	0	0	0	0	0	0	0	0	0	1	1	1	0	0	0	0	1	0	0	1	0	1
357sab	SAMN16605293	2016-04-27	Human	Human	blood	-	31	834110	2809930	32.75	255056	2633	11	5	1031	2	3	105	2	37	1	1	0	0	0	0	0	0	0	1	0	0	0	0	0	0	0	0	0	0	0	0	0	1	0	1	1	0	1
7771C_17	SAMN19882243	2017-10-25	Animal	cat	swab- oral	-	48	377798	2746668	32.71	124303	2560	9	97	973	2	2	105	1	34	1	1	0	0	0	0	0	0	0	0	0	0	0	0	0	0	0	0	0	0	0	0	0	1	0	1	1	0	1
218sab	SAMN16605154	2017-11-28	Human	Human	blood	-	30	543046	2755979	32.68	185798	2546	8	72	941	5	2	104	8	40	4	4	0	1	0	1	0	0	0	1	0	0	0	0	1	0	1	1	1	0	0	0	0	1	0	1	1	0	1
6530G_19	SAMN19882226	2019-08-26	Animal	bird	tissue	-	27	625293	2817221	32.73	268495	2640	11	5	1052	5	2	102	1	35	2	2	0	0	0	0	0	0	0	1	0	0	0	0	0	0	0	0	0	0	0	0	0	0	0	1	1	0	1
289sab	SAMN16605223	2017-04-02	Human	Human	blood	SCCmec_type_II	33	381046	2809634	32.72	243998	2619	11	5	1013	1	4	102	6	35	2	2	0	1	1	0	0	0	0	1	0	0	0	1	0	0	0	0	0	0	0	0	0	1	1	1	1	0	1
268sab	SAMN16605205	2017-05-02	Human	Human	blood	-	21	443447	2691998	32.68	184854	2468	3	6411	860	1	4	102	2	38	2	2	0	0	0	0	0	0	0	1	0	0	0	0	0	0	0	0	0	0	0	0	0	1	0	1	1	0	1
279sab	SAMN16605213	2017-02-22	Human	Human	blood	SCCmec_type_IVa	42	860091	2894900	32.64	201958	2737	10	8	1127	2	4	101	3	39	3	3	0	0	0	0	0	0	0	1	0	0	0	0	0	0	0	0	0	0	0	0	0	1	1	1	1	0	1
411sab	SAMN16605338	2015-04-27	Human	Human	blood	SCCmec_type_II	34	487580	2769140	32.69	142616	2550	11	5	944	0	2	98	6	36	2	2	0	1	1	0	0	0	0	1	0	0	0	1	0	0	0	0	0	0	0	0	0	1	1	1	0	0	1
323sab	SAMN16605257	2016-08-07	Human	Human	blood	-	28	704817	2711027	32.71	243971	2494	11	5	888	2	1	97	1	37	1	1	0	0	0	0	0	0	0	1	0	0	0	0	0	0	0	0	0	0	0	0	0	0	0	1	1	0	1
346sab	SAMN16605282	2016-06-03	Human	Human	blood	-	34	562338	2695313	32.78	410274	2487	6	398	880	7	2	94	3	30	2	1	1	0	0	0	0	0	0	0	0	0	0	0	0	1	0	0	0	0	0	0	0	1	0	1	0	0	1
300sab	SAMN16605233	2016-12-11	Human	Human	blood	SCCmec_type_II	31	623181	2819217	32.71	443636	2648	11	5	1046	23	2	93	6	38	2	2	0	1	1	0	0	0	0	1	0	0	0	1	0	0	0	0	0	0	0	0	0	1	1	1	1	0	1
7243_1a_18	SAMN19882234	2018-09-13	Animal	cow	milk LR quarter	-	45	337929	2717118	32.77	256730	2486	12	133	896	5	4	93	1	38	0	0	0	0	0	0	0	0	0	1	0	0	0	0	0	0	0	0	0	0	0	0	0	0	0	0	1	0	1
226sab	SAMN16605162	2017-12-11	Human	Human	blood	SCCmec_type_II	35	607339	2840326	32.76	174001	2657	11	105	1052	2	2	92	9	38	2	2	0	0	1	1	0	0	0	1	0	0	0	1	0	0	1	1	1	0	0	0	0	1	1	1	1	0	1
6696A_19	SAMN19882228	2019-08-28	Animal	rodent	wound	-	14	1308642	2745810	32.79	1029233	2564	1	256	978	0	4	92	1	34	3	3	0	0	0	0	0	0	0	0	0	0	0	0	0	0	0	0	0	0	0	0	0	1	0	1	1	0	1
2601A_19	SAMN19882184	2019-04-16	Animal	dog	swab skin	-	40	325012	2720848	32.74	175902	2491	11	5	904	9	3	91	2	36	0	0	0	0	0	0	0	0	0	1	0	0	0	0	0	0	0	0	0	0	0	0	0	1	0	1	1	0	1
446sab	SAMN16605358	2014-10-15	Human	Human	blood	SCCmec_type_II	32	515454	2850525	32.68	218208	2669	11	5	1067	2	2	90	6	36	2	2	0	1	1	0	0	0	0	1	0	0	0	1	0	0	0	0	0	0	0	0	0	1	1	1	1	0	1
4719c_18	SAMN19882205	2018-06-20	Animal	horse	swab wound	-	56	517297	2802434	32.72	233666	2582	Unclustered	1	992	18	1	89	0	34	1	1	0	0	0	0	0	0	0	0	0	0	0	0	0	0	0	0	0	0	0	0	0	0	0	0	0	0	0
320sab	SAMN16605254	2016-11-15	Human	Human	blood	-	29	588977	2731610	32.79	285271	2533	11	5	929	3	4	86	1	38	0	0	0	0	0	0	0	0	0	1	0	0	0	0	0	0	0	0	0	0	0	0	0	0	0	1	1	0	1
2210B_18	SAMN19882180	2018-04-09	Animal	dog	wound	SCCmec_type_IVa	40	325017	2810260	32.69	181873	2580	11	5	991	13	110	85	10	39	1	1	0	1	0	1	1	0	0	1	0	0	0	0	0	0	1	1	1	1	0	0	1	1	1	1	0	0	1
290sab	SAMN16605224	2017-04-05	Human	Human	blood	-	27	711880	2742652	32.7	171985	2567	9	97	958	4	2	84	1	37	1	1	0	0	0	0	0	0	0	0	0	0	0	0	0	0	0	0	0	0	0	0	0	1	0	1	1	0	1
244sab	SAMN16605179	2017-05-30	Human	Human	blood	-	30	383264	2744087	32.69	192379	2570	9	97	965	3	1	82	1	35	1	1	0	0	0	0	0	0	0	0	0	0	0	0	0	0	0	0	0	0	0	0	0	1	0	1	1	0	1
341sab	SAMN16605277	2016-07-06	Human	Human	blood	SCCmec_type_II	33	555464	2851669	32.73	243549	2686	11	231	1081	1	1	81	6	34	2	2	0	1	1	0	0	0	0	1	0	0	0	1	0	0	0	0	0	0	0	0	0	1	1	1	0	0	1
351sab	SAMN16605287	2016-06-07	Human	Human	blood	SCCmec_type_II	39	381209	2833262	32.73	220389	2661	11	5	1056	0	2	81	6	36	2	2	0	1	1	0	0	0	0	1	0	0	0	1	0	0	0	0	0	0	0	0	0	1	1	1	1	0	1
267sab	SAMN16605204	2017-05-02	Human	Human	blood	-	37	434061	2728347	32.71	174214	2508	11	6410	904	1	2	81	6	37	2	2	0	0	0	1	0	0	0	1	0	0	0	0	0	0	1	1	1	0	0	0	0	1	0	1	1	0	1
456sab	SAMN16605368	2014-09-11	Human	Human	blood	-	61	346143	2697897	32.7	237144	2507	3	15	898	26	4	81	2	37	2	2	0	0	0	0	0	0	0	1	0	0	0	0	0	0	0	0	0	0	0	0	0	1	0	1	1	0	1
6152a_18	SAMN19882223	2018-08-16	Animal	goat	swab heart	-	47	476615	2797343	32.79	220419	2631	12	3763	1041	6	1	79	1	39	0	0	0	0	0	0	0	0	0	1	0	0	0	0	0	0	0	0	0	0	0	0	0	0	0	1	1	0	1
474sab	SAMN16605386	2014-07-14	Human	Human	blood	-	34	549789	2751369	32.67	237848	2552	10	8	945	3	1	79	1	38	1	1	0	0	0	0	0	0	0	1	0	0	0	0	0	0	0	0	0	0	0	0	0	0	0	1	1	0	1
362sab	SAMN16605298	2016-05-09	Human	Human	blood	-	30	618764	2723371	32.7	174347	2541	9	97	933	1	4	79	1	37	1	1	0	0	0	0	0	0	0	0	0	0	0	0	0	0	0	0	0	0	0	0	0	1	0	1	1	0	1
4638c_18	SAMN19882203	2018-06-20	Animal	dog	swab wound	SCCmec_type_IVg	34	258750	2731879	32.69	156432	2502	11	5	912	0	59	79	3	36	1	1	0	0	0	0	0	0	0	1	0	0	0	0	0	0	0	0	0	0	0	0	0	1	1	1	0	0	1
309sab	SAMN16605242	2017-01-19	Human	Human	blood	-	31	724084	2837270	32.64	414491	2668	10	8	1057	5	1	77	5	36	3	3	0	0	0	1	0	0	0	1	0	0	0	0	0	0	1	1	0	0	0	0	0	1	0	1	1	0	1
492sab	SAMN16605397	2013-12-11	Human	Human	blood	SCCmec_type_II	35	611633	2773428	32.69	244024	2563	11	5	957	0	1	77	6	38	2	2	0	1	1	0	0	0	0	1	0	0	0	1	0	0	0	0	0	0	0	0	0	1	1	1	1	0	1
161sab	SAMN16605117	2018-08-12	Human	Human	blood	SCCmec_type_IVa	32	620346	2912646	32.66	382136	2743	10	8	1134	1	1	76	7	40	3	3	0	0	0	1	0	0	0	1	0	0	0	0	0	0	1	1	1	0	0	0	0	1	1	1	1	0	1
202sab	SAMN16605139	2018-04-27	Human	Human	blood	-	45	405608	2858610	32.74	132056	2708	7	34	1103	3	3	75	2	33	3	3	0	0	0	0	0	0	0	1	0	0	0	0	0	0	0	0	0	0	0	0	0	1	0	1	1	0	1
421sab	SAMN16605348	2015-06-12	Human	Human	blood	SCCmec_type_II	54	432187	2881353	32.74	209658	2700	11	5	1095	5	1	75	12	37	4	3	0	1	1	1	0	0	0	1	0	0	0	1	1	0	1	1	1	0	0	1	1	1	1	1	1	0	1
248sab	SAMN16605183	2017-06-07	Human	Human	blood	-	29	470567	2736979	32.7	191792	2559	9	97	952	1	2	75	1	35	1	1	0	0	0	0	0	0	0	0	0	0	0	0	0	0	0	0	0	0	0	0	0	1	0	1	1	0	1
242sab	SAMN16605177	2017-09-22	Human	Human	blood	SCCmec_type_II	28	611202	2831918	32.78	244054	2661	11	105	1059	2	1	74	6	38	1	1	0	1	1	0	0	0	0	1	0	0	0	1	0	0	1	0	0	0	0	0	0	0	1	1	1	0	1
412sab	SAMN16605339	2015-04-30	Human	Human	blood	SCCmec_type_II	37	444961	2854930	32.73	215876	2683	11	632	1082	0	1	73	6	37	2	2	0	1	1	0	0	0	0	1	0	0	0	1	0	0	0	0	0	0	0	0	0	1	1	1	1	0	1
363sab	SAMN16605299	2016-05-05	Human	Human	blood	-	46	527468	2716389	32.73	172017	2486	11	5	887	0	73	73	1	35	1	1	0	0	0	0	0	0	0	1	0	0	0	0	0	0	0	0	0	0	0	0	0	0	0	1	1	0	1
7657c_18	SAMN19882242	2018-10-02	Animal	cat	swab nasal	-	30	471547	2714386	32.69	446366	2486	8	72	898	2	1	73	2	39	1	1	0	0	0	0	0	0	0	1	0	0	0	0	0	0	0	0	0	0	0	0	0	1	0	1	1	0	1
372sab	SAMN16605304	2016-03-02	Human	Human	blood	-	25	512318	2813630	32.73	208848	2662	2	188	1053	6	1	72	1	40	2	2	0	0	0	0	0	0	0	0	0	0	0	0	0	0	0	0	0	0	0	0	0	1	0	0	1	1	1
458sab	SAMN16605370	2014-09-17	Human	Human	blood	-	30	512358	2784957	32.68	318594	2602	10	8	986	1	1	70	3	36	2	2	0	0	0	0	0	0	0	1	0	0	0	0	1	0	0	0	0	0	0	0	0	1	0	1	1	0	1
9sab	SAMN16605417	2011-01-28	Human	Human	blood	SCCmec_type_II	27	449232	2808630	32.72	320186	2623	11	5	1019	0	3	69	6	38	2	2	0	1	1	0	0	0	0	1	0	0	0	1	0	0	0	0	0	0	0	0	0	1	1	1	1	0	1
80sab	SAMN16605412	2012-07-16	Human	Human	blood	-	60	412390	2779632	32.68	157284	2622	9	97	1018	7	1	69	1	37	2	2	0	0	0	0	0	0	0	0	0	0	0	0	0	0	0	0	0	0	0	0	0	1	0	1	1	0	1
467sab	SAMN16605379	2014-06-12	Human	Human	blood	-	72	583045	2902600	32.78	162945	2752	11	105	1148	9	1	66	6	38	3	3	0	1	1	0	0	0	0	1	0	0	0	1	0	0	0	0	0	0	0	0	0	1	1	1	1	0	1
6986A_18	SAMN19882231	2018-09-05	Animal	cat	urine	-	53	496696	2753809	32.69	203512	2534	2	4441	947	12	2	66	0	37	0	0	0	0	0	0	0	0	0	0	0	0	0	0	0	0	0	0	0	0	0	0	0	0	0	1	1	0	1
241sab	SAMN16605176	2017-09-21	Human	Human	blood	-	60	435985	2818799	32.74	103791	2656	7	30	1055	2	3	65	2	29	3	3	0	0	0	0	0	0	0	1	0	0	0	0	0	0	0	0	0	0	0	0	0	1	0	1	1	0	1
358sab	SAMN16605294	2016-05-01	Human	Human	blood	SCCmec_type_IVg	31	704638	2806429	32.7	291855	2615	10	8	1002	0	1	65	2	36	1	1	0	0	0	0	0	0	0	1	0	0	0	0	0	0	0	0	0	0	0	0	0	0	1	0	1	0	1
13sab	SAMN16605098	2011-02-10	Human	Human	blood	-	91	415991	2867819	32.69	115708	2726	7	6405	1126	15	4	64	2	31	3	3	0	0	0	0	0	0	0	1	0	0	0	0	0	0	0	0	0	0	0	0	0	1	0	1	1	1	1
2098_18	SAMN19882179	2018-03-26	Animal	goat	milk	-	30	460578	2728212	32.72	156256	2501	2	188	914	3	2	63	0	34	1	1	0	0	0	0	0	0	0	0	0	0	0	0	0	0	0	0	0	0	0	0	0	0	0	0	1	0	0
3410_4E_19	SAMN19882191	2019-05-09	Animal	horse	swab nasal	-	40	467589	2825199	32.86	201115	2632	6	398	1048	8	1	62	3	27	2	2	1	0	0	0	0	0	0	0	0	0	0	0	0	0	0	0	0	0	0	1	1	1	0	1	0	0	1
276sab	SAMN16605210	2017-02-17	Human	Human	blood	-	45	379989	2758192	32.7	149726	2577	9	97	972	1	1	62	1	36	1	1	0	0	0	0	0	0	0	0	0	0	0	0	0	0	0	0	0	0	0	0	0	1	0	1	1	0	1
7493_4B_18	SAMN19882239	2018-10-02	Animal	rodent	tissue	-	38	463892	2754908	32.78	148873	2536	11	5693	945	6	2	61	1	33	0	0	0	0	0	0	0	0	0	1	0	0	0	0	0	0	0	0	0	0	0	0	0	0	0	1	0	0	1
347sab	SAMN16605283	2016-06-06	Human	Human	blood	-	38	426308	2749433	32.7	251856	2554	3	15	942	2	1	60	2	37	2	2	0	0	0	0	0	0	0	1	0	0	0	0	0	0	0	0	0	0	0	0	0	1	0	1	1	0	0
261sab	SAMN16605198	2017-07-10	Human	Human	blood	-	37	340539	2685333	32.82	137141	2481	6	398	875	0	1	60	1	30	1	1	0	0	0	0	0	0	0	0	0	0	0	0	0	1	0	0	0	0	0	0	0	0	0	1	1	0	1
209sab	SAMN16605145	2018-01-18	Human	Human	blood	SCCmec_type_II	33	489600	2870765	32.76	255059	2713	11	5	1110	2	1	59	8	38	3	3	0	1	1	0	0	0	0	1	0	0	0	1	0	0	1	1	0	0	0	0	0	1	1	1	1	0	1
453sab	SAMN16605365	2014-08-03	Human	Human	blood	-	65	299401	2856328	32.65	233960	2680	10	8	1070	8	2	56	7	39	3	3	0	0	1	1	0	0	0	1	0	0	0	0	0	0	1	1	1	0	0	0	0	1	0	1	1	0	1
79sab	SAMN16605410	2012-06-18	Human	Human	blood	-	36	487346	2789670	32.69	169655	2612	10	8	1005	0	2	55	1	38	2	2	0	0	0	0	0	0	0	1	0	0	0	0	0	0	0	0	0	0	0	0	0	0	0	1	1	0	1
9361_1a_18	SAMN19882262	no date	Animal	cow	milk	-	38	299506	2739568	32.73	151704	2601	5	151	1010	3	2	54	0	30	0	0	0	0	0	0	0	0	0	0	0	0	0	0	0	0	0	0	0	0	0	0	0	0	0	0	1	0	0
249sab	SAMN16605184	2017-06-08	Human	Human	blood	SCCmec_type_II	34	514375	2844996	32.72	173937	2667	11	105	1063	3	1	52	5	37	1	1	0	0	1	0	0	0	0	1	0	0	0	1	0	0	0	0	0	0	0	0	0	1	1	1	1	0	1
153sab	SAMN16605108	2018-06-24	Human	Human	blood	SCCmec_type_IVa	25	675516	2827445	32.62	181052	2630	10	1750	1017	0	2	51	7	39	5	4	0	0	0	1	0	0	0	1	0	0	0	0	0	0	1	1	1	0	0	0	0	1	1	1	1	0	1
332sab	SAMN16605267	2016-09-06	Human	Human	blood	-	29	497247	2767673	32.7	273736	2578	8	72	969	2	1	49	2	39	1	1	0	0	0	0	0	0	0	1	0	0	0	0	0	0	0	0	0	0	0	0	0	1	0	1	1	0	1
4121_E_19	SAMN19882199	2019-05-28	Animal	cat	swab skin	-	19	636032	2786426	32.72	388510	2567	Unclustered	6	982	1	3	49	2	38	2	2	0	0	0	0	0	0	0	1	0	0	0	0	0	0	0	0	0	0	0	0	0	1	0	1	1	1	0
247sab	SAMN16605182	2017-05-31	Human	Human	blood	SCCmec_type_II	48	284274	2860515	32.72	172804	2680	11	5	1082	2	1	48	5	37	2	2	0	0	1	0	0	0	0	1	0	0	0	1	0	0	0	0	0	0	0	0	0	1	1	1	1	0	1
465sab	SAMN16605377	2014-06-08	Human	Human	blood	-	76	315196	2878823	32.71	109185	2736	7	30	1129	4	2	47	4	34	3	3	0	0	0	0	0	0	0	1	0	0	0	0	0	0	1	1	0	0	0	0	0	1	0	1	1	0	1
259sab	SAMN16605195	2017-07-08	Human	Human	blood	-	24	704836	2782737	32.7	237229	2596	10	8	984	0	2	46	2	38	1	1	0	0	0	0	0	0	0	1	0	0	0	0	0	0	0	0	0	0	0	0	0	1	0	1	1	0	1
229sab	SAMN16605165	2017-10-25	Human	Human	blood	SCCmec_type_IVa	35	638199	2869335	32.64	173255	2687	10	8	1079	1	1	43	7	38	5	4	0	0	0	1	0	0	0	1	0	0	0	0	0	0	1	1	1	0	0	0	0	1	1	1	1	0	1
237sab	SAMN16605171	2017-08-15	Human	Human	blood	-	35	610162	2753817	32.67	147513	2534	Unclustered	1	929	2	1	43	1	41	3	3	0	0	0	0	0	0	0	0	0	0	0	0	0	0	0	0	0	0	0	0	0	1	0	1	1	0	1
470sab	SAMN16605382	2014-07-11	Human	Human	blood	-	28	412987	2720577	32.71	245641	2505	3	6416	898	1	2	43	2	39	2	2	0	0	0	0	0	0	0	1	0	0	0	0	0	0	0	0	0	0	0	0	0	1	0	1	1	0	1
334sab	SAMN16605269	2016-09-10	Human	Human	blood	SCCmec_type_II	56	270934	2876533	32.76	204681	2707	11	105	1102	1	1	42	8	38	2	2	0	0	1	1	0	0	0	1	0	0	0	1	0	0	1	1	0	0	0	0	0	1	1	1	1	0	1
200sab	SAMN16605137	2018-04-21	Human	Human	blood	SCCmec_type_IVa	37	661823	2841390	32.65	243202	2659	10	8	1052	3	2	42	6	37	5	4	0	0	0	1	0	0	0	1	0	0	0	0	0	0	1	1	0	0	0	0	0	1	1	1	1	0	1
181sab	SAMN16605121	2018-08-31	Human	Human	blood	-	28	569855	2720502	32.7	299295	2497	10	8	890	1	2	42	1	39	1	1	0	0	0	0	0	0	0	1	0	0	0	0	0	0	0	0	0	0	0	0	0	0	0	1	1	0	1
7sab	SAMN16605411	2011-01-08	Human	Human	blood	SCCmec_type_IVg	31	412012	2796677	32.71	209071	2607	11	840	1004	1	1	38	7	32	2	2	0	0	0	1	0	0	0	1	0	0	0	0	0	0	1	1	1	0	0	0	0	1	1	1	1	0	1
400sab	SAMN16605328	2015-10-19	Human	Human	blood	SCCmec_type_IVa	47	280293	2724327	32.7	170767	2492	11	5	886	3	1	38	7	30	2	2	0	0	0	1	0	0	0	1	0	0	0	0	0	0	1	1	1	0	0	0	0	1	1	1	1	0	1
322sab	SAMN16605256	2016-08-09	Human	Human	blood	SCCmec_type_II	33	487348	2768851	32.7	222151	2552	11	5	951	1	3	35	6	37	2	2	0	1	1	0	0	0	0	1	0	0	0	1	0	0	0	0	0	0	0	0	0	1	1	1	1	0	1
397sab	SAMN16605324	2015-10-12	Human	Human	blood	-	57	317816	2731809	32.72	94929	2533	4	59	929	5	2	34	1	38	2	2	0	0	0	0	0	0	0	0	0	0	0	0	0	0	0	0	0	0	0	0	0	1	0	0	1	0	1
313sab	SAMN16605246	2016-10-07	Human	Human	blood	-	50	264430	2711482	32.76	103007	2502	4	87	896	0	2	33	0	38	0	0	0	0	0	0	0	0	0	0	0	0	0	0	0	0	0	0	0	0	0	0	0	0	0	0	1	0	1
195sab	SAMN16605131	2018-03-13	Human	Human	blood	SCCmec_type_IVa	35	864788	2930269	32.65	285582	2778	10	8	1168	2	2	32	8	40	4	4	0	0	0	1	0	0	0	1	0	0	0	0	1	0	1	1	1	0	0	0	0	1	1	1	1	0	1
227sab	SAMN16605163	2017-12-12	Human	Human	blood	-	34	391912	2736530	32.83	201535	2551	6	398	945	4	1	32	3	32	1	1	0	0	0	0	0	0	0	0	0	0	0	0	0	1	1	0	0	0	0	0	0	1	0	1	1	1	1
152sab	SAMN16605107	2018-06-24	Human	Human	blood	SCCmec_type_IVa	50	494308	2890543	32.64	270361	2724	10	8	1116	3	1	31	7	35	4	4	0	0	0	1	0	0	0	1	0	0	0	0	0	0	1	1	1	0	0	0	0	1	1	1	1	0	1
479sab	SAMN16605391	2014-04-21	Human	Human	blood	SCCmec_type_IVa	35	677740	2872571	32.64	187270	2692	10	8	1085	2	1	29	7	40	3	3	0	0	0	1	0	0	0	1	0	0	0	0	0	0	1	1	1	0	0	0	0	1	1	1	1	0	1
454sab	SAMN16605366	2014-08-05	Human	Human	blood	SCCmec_type_IVg	36	707135	2838366	32.68	284083	2656	10	8	1047	1	2	29	7	38	3	3	0	0	0	1	0	0	0	1	0	0	0	0	0	0	1	1	1	0	0	0	0	1	1	1	1	0	1
295sab	SAMN16605229	2016-12-04	Human	Human	blood	-	45	612442	2735273	32.7	368420	2553	8	72	947	24	1	28	5	39	4	4	0	0	0	0	0	0	0	1	0	0	0	0	0	0	1	1	1	0	0	0	0	1	0	1	1	0	1
205sab	SAMN16605141	2018-01-05	Human	Human	blood	-	31	471891	2727208	32.69	265759	2520	8	72	912	0	1	26	2	39	2	2	0	0	0	0	0	0	0	1	0	0	0	0	0	0	0	0	0	0	0	0	0	1	0	1	1	0	1
475sab	SAMN16605387	2014-04-09	Human	Human	blood	-	32	573107	2736415	32.67	286921	2516	10	8	911	0	1	26	2	39	3	3	0	0	0	0	0	0	0	1	0	0	0	0	0	0	0	0	0	0	0	0	0	1	0	1	1	0	1
9623A_17	SAMN19882273	2017-12-07	Animal	cat	swab skin	-	40	335264	2708843	32.74	117765	2500	9	97	912	0	1	26	0	35	0	0	0	0	0	0	0	0	0	0	0	0	0	0	0	0	0	0	0	0	0	0	0	0	0	1	1	0	1
201sab	SAMN16605138	2018-04-20	Human	Human	blood	SCCmec_type_II	24	617709	2846667	32.71	287739	2662	11	105	1059	0	2	25	5	37	1	1	0	0	1	0	0	0	0	1	0	0	0	1	0	0	0	0	0	0	0	0	0	1	1	1	1	0	1
8026A_19	SAMN19882249	2019-10-10	Animal	rodent	nasal	-	41	465240	2796823	32.79	270576	2617	2	188	1031	16	4	25	0	34	0	0	0	0	0	0	0	0	0	0	0	0	0	0	0	0	0	0	0	0	0	0	0	0	0	1	1	0	1
3684_A_19	SAMN19882195	2019-05-20	Animal	goat	milk	-	34	944640	2710774	32.76	279237	2485	12	133	895	4	1	25	1	40	0	0	0	0	0	0	0	0	0	1	0	0	0	0	0	0	0	0	0	0	0	0	0	0	0	1	1	0	1
293sab	SAMN16605227	2016-12-02	Human	Human	blood	-	21	457624	2744112	32.68	338706	2540	11	5	935	1	1	24	2	37	1	1	0	0	0	0	0	0	0	1	0	0	0	0	0	0	0	0	0	0	0	0	0	1	0	1	1	0	1
7337B_17	SAMN19882236	2017-09-13	Animal	cat	swab- skin	-	61	222974	2847176	32.72	105845	2687	7	30	1095	2	1	23	2	32	2	2	0	0	0	0	0	0	0	1	0	0	0	0	0	0	0	0	0	0	0	0	0	1	0	1	1	0	1
393sab	SAMN16605320	2015-09-16	Human	Human	blood	SCCmec_type_II	29	411337	2867489	32.72	244026	2710	11	5	1107	1	1	22	6	41	2	2	0	1	1	0	0	0	0	1	0	0	0	1	0	0	0	0	0	0	0	0	0	1	1	1	1	0	1
439sab	SAMN16605351	2015-01-24	Human	Human	blood	-	41	681251	2761020	32.72	244773	2560	11	5	956	2	2	22	4	37	1	1	0	0	1	0	0	0	0	1	0	0	0	1	0	0	0	0	0	0	0	0	0	1	0	1	1	0	1
478sab	SAMN16605390	2014-04-21	Human	Human	blood	SCCmec_type_II	26	422446	2810631	32.72	268172	2612	11	5	1007	0	1	21	6	35	2	2	0	1	1	0	0	0	0	1	0	0	0	1	0	0	0	0	0	0	0	0	0	1	1	1	1	0	1
190sab	SAMN16605127	2018-03-11	Human	Human	blood	SCCmec_type_IVa	31	865083	2916859	32.66	240143	2757	10	8	1149	1	1	20	7	39	3	3	0	0	0	1	0	0	0	1	0	0	0	0	0	0	1	1	1	0	0	0	0	1	1	1	0	0	1
24sab	SAMN16605185	2011-05-06	Human	Human	blood	SCCmec_type_II	36	509030	2831693	32.73	222166	2654	11	5	1049	0	1	20	6	37	2	2	0	1	1	0	0	0	0	1	0	0	0	1	0	0	0	0	0	0	0	0	0	1	1	1	0	0	1
381sab	SAMN16605308	2015-12-15	Human	Human	blood	SCCmec_type_IVa	31	578129	2881518	32.63	326264	2703	10	8	1092	0	2	17	8	40	5	5	0	0	0	1	0	0	0	1	0	0	0	0	1	0	1	1	1	0	0	0	0	1	1	1	1	0	1
473sab	SAMN16605385	2014-07-12	Human	Human	blood	-	30	729539	2761780	32.75	707248	2563	11	5	957	4	2	15	3	36	1	1	0	0	0	0	0	0	0	1	0	0	0	0	0	0	0	0	0	1	0	0	1	1	0	1	1	0	1
469sab	SAMN16605381	2014-07-11	Human	Human	blood	-	22	770431	2714178	32.72	174198	2502	11	5	893	0	2	15	1	38	0	0	0	0	0	0	0	0	0	1	0	0	0	0	0	0	0	0	0	0	0	0	0	0	0	1	1	0	1
81sab	SAMN16605413	2012-07-22	Human	Human	blood	-	68	504490	2804063	32.8	190021	2646	11	5	1041	10	1	12	3	33	0	0	0	0	1	0	0	0	0	1	0	0	0	1	0	0	0	0	0	0	0	0	0	0	0	0	1	0	1
23sab	SAMN16605174	2011-05-11	Human	Human	blood	-	37	657626	2771621	32.81	350429	2605	11	840	1004	1	2	12	5	28	0	0	0	0	0	1	0	0	0	1	0	0	0	0	0	0	1	1	1	0	0	0	0	0	0	1	1	0	1
312sab	SAMN16605245	2016-10-10	Human	Human	blood	-	39	318983	2675589	32.69	139514	2452	3	15	845	1	1	12	2	36	2	2	0	0	0	0	0	0	0	1	0	0	0	0	0	0	0	0	0	0	0	0	0	1	0	1	1	0	0
36sab	SAMN16605301	2011-08-06	Human	Human	blood	-	34	652506	2853752	32.69	278547	2693	10	8	1082	0	2	11	6	38	4	4	0	0	0	1	0	0	0	1	0	0	0	0	0	0	1	1	1	0	0	0	0	1	0	1	1	0	1
230sab	SAMN16605166	2017-10-24	Human	Human	blood	-	31	384476	2766942	32.69	164263	2589	Unclustered	25	981	1	1	10	2	34	3	3	0	0	0	0	0	0	0	1	0	0	0	0	0	0	0	0	0	0	0	0	0	1	0	0	1	0	1
10102A_19	SAMN19882162	2019-12-19	Animal	dog	nasal	-	17	525313	2696015	32.73	268081	2472	8	72	884	0	1	10	2	34	1	1	0	0	0	0	0	0	0	1	0	0	0	0	0	0	0	0	0	0	0	0	0	1	0	1	1	0	1
186sab	SAMN16605123	2018-05-27	Human	Human	blood	-	33	589928	2859279	32.68	314581	2701	10	8	1093	5	2	8	4	39	4	4	0	0	0	0	0	0	0	1	0	0	0	0	0	0	1	1	0	0	0	0	0	1	0	1	1	0	1
370sab	SAMN16605302	2016-02-24	Human	Human	blood	SCCmec_type_II	35	443490	2842210	32.72	162418	2655	11	105	1052	0	2	8	5	38	1	1	0	0	1	0	0	0	0	1	0	0	0	1	0	0	0	0	0	0	0	0	0	1	1	1	1	0	1
316sab	SAMN16605249	2016-10-20	Human	Human	blood	SCCmec_type_IVa	38	804141	2889438	32.63	365437	2716	10	8	1104	6	1	7	7	40	3	3	0	0	0	1	0	0	0	1	0	0	0	0	0	0	1	1	1	0	0	0	0	1	1	1	1	0	1
445sab	SAMN16605357	2014-10-14	Human	Human	blood	-	36	761612	2822060	32.74	196733	2676	9	97	1068	5	2	7	4	35	1	1	0	0	0	1	0	0	0	0	0	0	0	0	0	0	1	1	1	0	0	0	0	0	0	1	1	0	1
314sab	SAMN16605247	2016-10-13	Human	Human	blood	-	32	549652	2833930	32.64	240305	2655	10	8	1045	4	1	5	2	38	5	4	0	0	0	0	0	0	0	1	0	0	0	0	0	0	0	0	0	0	0	0	0	1	0	1	1	0	1
215sab	SAMN16605151	2018-02-22	Human	Human	blood	-	52	331763	2773317	32.77	211239	2596	11	5	992	0	1	5	3	36	0	0	0	0	1	0	0	0	0	1	0	0	0	1	0	0	0	0	0	0	0	0	0	0	0	0	0	0	1
180sab	SAMN16605120	2018-08-27	Human	Human	blood	SCCmec_type_IVa	33	446213	2873235	32.63	217249	2696	10	8	1085	0	1	4	7	40	3	3	0	0	0	1	0	0	0	1	0	0	0	0	0	0	1	1	1	0	0	0	0	1	1	1	1	0	1
449sab	SAMN16605361	2014-11-03	Human	Human	blood	-	45	476964	2825510	32.68	318944	2644	10	1181	1038	10	1	4	8	37	1	1	0	0	1	1	0	0	0	1	0	0	0	1	0	0	1	0	1	1	0	0	1	1	0	1	1	0	1
361sab	SAMN16605297	2016-05-08	Human	Human	blood	-	44	513450	2730967	32.7	157588	2534	11	5	933	5	2	4	2	37	2	2	0	0	0	0	0	0	0	1	0	0	0	0	0	0	0	0	0	0	0	0	0	1	0	1	1	0	1
185sab	SAMN16605122	2018-05-21	Human	Human	blood	-	29	753957	2721067	32.7	168990	2546	9	97	937	0	1	3	1	36	1	1	0	0	0	0	0	0	0	0	0	0	0	0	0	0	0	0	0	0	0	0	0	1	0	1	1	0	1
7370_2a_19	SAMN19882237	2019-09-18	Animal	bird	liver	-	32	705406	2835018	32.72	268491	2652	11	5	1065	2	1	2	1	36	2	2	0	0	0	0	0	0	0	1	0	0	0	0	0	0	0	0	0	0	0	0	0	0	0	1	1	0	1
483sab	SAMN16605395	2014-05-11	Human	Human	blood	-	31	553452	2744073	32.67	269714	2543	8	72	934	1	1	2	6	36	4	4	0	0	0	1	0	0	0	1	0	0	0	0	0	0	1	1	1	0	0	0	0	1	0	0	0	0	1
160sab	SAMN16605116	2018-08-11	Human	Human	blood	SCCmec_type_II	63	342555	2883718	32.74	218144	2727	11	105	1123	4	1	1	8	38	2	2	0	0	1	1	0	0	0	1	0	0	0	1	0	0	1	1	0	0	0	0	0	1	1	1	1	0	1
278sab	SAMN16605212	2017-02-22	Human	Human	blood	-	23	462245	2724379	32.71	326192	2512	11	5	908	2	1	1	2	36	1	1	0	0	0	0	0	0	0	1	0	0	0	0	0	0	0	0	0	0	0	0	0	1	0	1	1	0	1
2045A_18	SAMN19882178	2018-03-26	Animal	cow	milk	-	63	290339	2732010	32.71	141759	2580	5	151	990	8	1	1	0	29	0	0	0	0	0	0	0	0	0	0	0	0	0	0	0	0	0	0	0	0	0	0	0	0	0	0	1	0	0
342sab	SAMN16605278	2016-07-07	Human	Human	blood	SCCmec_type_IVa	69	354983	2974399	32.6	180829	2814	10	8	1202	4	0	0	6	38	4	3	0	0	0	0	0	0	0	1	0	0	0	0	1	0	1	1	0	0	0	1	1	0	1	1	1	0	1
10299A_19	SAMN19882164	2019-12-30	Animal	cat	ear	SCCmec_type_IVa	28	894886	2872033	32.63	304603	2669	10	8	1082	1	0	0	7	39	3	3	0	0	0	1	0	0	0	1	0	0	0	0	0	0	1	1	1	0	0	0	0	1	1	1	1	0	1
461sab	SAMN16605373	2014-06-08	Human	Human	blood	-	52	274597	2901381	32.7	169803	2769	7	34	1167	8	0	0	2	34	4	3	0	0	0	0	0	0	0	1	0	0	0	0	0	0	0	0	0	0	0	0	0	1	0	1	1	0	1
303sab	SAMN16605236	2017-01-10	Human	Human	blood	SCCmec_type_II	66	315419	2913095	32.72	166863	2761	11	5	1152	9	0	0	8	38	4	3	0	1	1	0	0	0	0	1	0	0	0	1	0	0	1	1	0	0	0	0	0	1	1	1	1	0	1
382sab	SAMN16605309	2015-12-20	Human	Human	blood	SCCmec_type_II	59	594955	2886988	32.74	220032	2751	11	105	1148	31	0	0	6	38	2	2	0	1	1	0	0	0	0	1	0	0	0	1	0	0	0	0	0	0	0	0	0	1	1	1	1	0	1
451sab	SAMN16605363	2014-11-07	Human	Human	blood	SCCmec_type_IVa	36	542220	2916724	32.65	295182	2752	10	8	1142	3	0	0	7	40	3	3	0	0	0	1	0	0	0	1	0	0	0	0	0	0	1	1	1	0	0	0	0	1	1	1	1	0	1
5231a_18	SAMN19882209	2018-07-12	Animal	goat	swab abscess	-	69	442405	2824219	32.78	140222	2653	12	3763	1067	8	0	0	1	37	0	0	0	0	0	0	0	0	0	1	0	0	0	0	0	0	0	0	0	0	0	0	0	0	0	1	0	0	1
464sab	SAMN16605376	2014-06-04	Human	Human	blood	-	38	447738	2884410	32.7	223040	2745	7	34	1142	2	0	0	2	34	4	3	0	0	0	0	0	0	0	1	0	0	0	0	0	0	0	0	0	0	0	0	0	1	0	1	1	0	1
302sab	SAMN16605235	2017-01-05	Human	Human	blood	SCCmec_type_IVa	40	525250	2920538	32.61	329434	2746	10	8	1136	0	0	0	8	39	5	5	0	0	0	1	0	0	0	1	0	0	0	1	1	0	1	1	0	0	0	0	0	1	1	1	1	0	1
142sab	SAMN16605100	2013-07-24	Human	Human	blood	SCCmec_type_II	60	613029	2890228	32.75	217231	2739	11	6406	1136	9	0	0	6	38	2	2	0	1	1	0	0	0	0	1	0	0	0	1	0	0	0	0	0	0	0	0	0	1	1	1	1	0	1
193sab	SAMN16605130	2018-03-11	Human	Human	blood	SCCmec_type_IVa	62	864769	2899690	32.61	853153	2741	10	8	1133	14	0	0	7	41	3	3	0	0	0	1	0	0	0	1	0	0	0	0	0	0	1	1	1	0	0	0	0	1	1	1	1	0	1
1557A_20	SAMN19882171	2020-02-27	Animal	dog	nasal	-	28	881178	2829878	32.72	379725	2652	10	8	1062	0	0	0	1	38	2	2	0	0	0	0	0	0	0	1	0	0	0	0	0	0	0	0	0	0	0	0	0	0	0	1	1	0	1
349sab	SAMN16605285	2016-06-06	Human	Human	blood	SCCmec_type_II	47	339778	2893064	32.76	174096	2736	11	105	1130	6	0	0	6	37	3	3	0	1	1	0	0	0	0	1	0	0	0	1	0	0	0	0	0	0	0	0	0	1	1	1	1	0	1
410sab	SAMN16605337	2015-08-18	Human	Human	blood	SCCmec_type_IVa	31	719743	2898834	32.67	326240	2740	10	8	1129	1	0	0	2	40	2	2	0	0	0	0	0	0	0	1	0	0	0	0	0	0	0	0	0	0	0	0	0	0	1	1	1	0	1
228sab	SAMN16605164	2017-10-20	Human	Human	blood	SCCmec_type_II	38	436916	2893201	32.76	174090	2735	11	105	1129	1	0	0	6	38	2	2	0	1	1	0	0	0	0	1	0	0	0	1	0	0	0	0	0	0	0	0	0	1	1	1	1	0	1
192sab	SAMN16605129	2018-03-12	Human	Human	blood	SCCmec_type_II	62	297779	2882523	32.73	217977	2733	11	105	1127	8	0	0	5	37	1	1	0	0	1	0	0	0	0	1	0	0	0	1	0	0	0	0	0	0	0	0	0	1	1	1	1	0	1
377A_20	SAMN19882197	2020-01-22	Animal	dog	nasal	-	30	881177	2831522	32.72	379725	2653	10	8	1061	0	0	0	1	38	3	2	0	0	0	0	0	0	0	1	0	0	0	0	0	0	0	0	0	0	0	0	0	0	0	1	1	0	1
463sab	SAMN16605375	2014-06-05	Human	Human	blood	SCCmec_type_II	88	271296	2921893	32.66	168521	2730	11	105	1125	11	0	0	7	35	3	2	0	0	1	0	0	0	0	1	0	0	0	1	0	0	1	1	0	0	0	0	0	1	1	1	1	0	1
304sab	SAMN16605237	2017-01-13	Human	Human	blood	-	55	358254	2864444	32.74	121381	2724	7	30	1122	4	0	0	2	33	3	3	0	0	0	0	0	0	0	1	0	0	0	0	0	0	0	0	0	0	0	0	0	1	0	1	1	0	1
212sab	SAMN16605148	2018-02-14	Human	Human	blood	SCCmec_type_IVa	27	846817	2898850	32.6	405258	2726	10	8	1119	0	0	0	7	37	4	4	0	0	0	1	0	0	0	1	0	0	0	0	0	0	1	1	1	0	0	0	0	1	1	1	1	0	1
386sab	SAMN16605313	2015-09-07	Human	Human	blood	SCCmec_type_IVa	36	869217	2886511	32.63	378759	2724	10	8	1116	18	0	0	7	40	4	4	0	0	0	1	0	0	0	1	0	0	0	0	0	0	1	1	1	0	0	0	0	1	1	1	1	0	1
355sab	SAMN16605291	2016-04-05	Human	Human	blood	SCCmec_type_IVa	35	847005	2898905	32.61	345516	2723	10	8	1116	1	0	0	7	36	5	4	0	0	0	1	0	0	0	1	0	0	0	0	0	0	1	1	1	0	0	0	0	1	1	1	1	0	1
472sab	SAMN16605384	2014-07-13	Human	Human	blood	SCCmec_type_IVa	45	559580	2884409	32.63	308429	2724	10	8	1115	8	0	0	7	39	4	4	0	0	0	1	0	0	0	1	0	0	0	0	0	0	1	1	1	0	0	0	0	1	1	1	1	0	1
328sab	SAMN16605262	2016-08-09	Human	Human	blood	SCCmec_type_II	63	322437	2881404	32.74	218028	2719	11	105	1114	3	0	0	8	38	2	2	0	0	1	1	0	0	0	1	0	0	0	1	0	0	1	1	0	0	0	0	0	1	1	1	1	0	1
12sab	SAMN16605097	2011-01-30	Human	Human	blood	SCCmec_type_II	68	623496	2855150	32.73	247377	2717	11	5	1114	47	0	0	6	38	3	3	0	1	1	0	0	0	0	1	0	0	0	1	0	0	0	0	0	0	0	0	0	1	1	1	1	0	1
217sab	SAMN16605153	2018-02-22	Human	Human	blood	SCCmec_type_IVa	40	1013479	2898035	32.62	220507	2720	10	8	1113	0	0	0	9	40	5	5	0	0	0	1	0	1	0	1	0	0	0	0	1	0	1	1	1	0	0	0	0	1	1	1	1	0	1
78sab	SAMN16605409	2012-06-14	Human	Human	blood	SCCmec_type_IVa	35	864743	2883083	32.63	590063	2716	10	8	1107	19	0	0	7	40	3	3	0	0	0	1	0	0	0	1	0	0	0	0	0	0	1	1	1	0	0	0	0	1	1	1	1	0	1
962A_20	SAMN19882274	2020-02-06	Animal	dog	nasal	-	50	320591	2821354	32.71	171139	2639	7	30	1049	3	0	0	4	33	3	3	0	0	1	0	0	0	0	1	0	0	0	1	0	0	0	0	0	0	0	0	0	1	0	1	1	0	1
221sab	SAMN16605157	2017-12-01	Human	Human	blood	SCCmec_type_IVa	32	808168	2886560	32.63	347172	2708	10	8	1099	0	0	0	9	40	5	5	0	0	0	1	0	1	0	1	0	0	0	0	1	0	1	1	1	0	0	0	0	1	1	1	1	0	1
199sab	SAMN16605135	2018-04-16	Human	Human	blood	SCCmec_type_IVa	27	675724	2886134	32.62	435060	2707	10	8	1099	1	0	0	9	39	5	5	0	0	0	1	0	1	0	1	0	0	0	0	1	0	1	1	1	0	0	0	0	1	1	1	1	0	1
414sab	SAMN16605341	2015-05-02	Human	Human	blood	-	31	720037	2863115	32.68	342634	2707	10	8	1099	3	0	0	6	40	2	2	0	0	0	1	0	0	0	1	0	0	0	0	0	0	1	1	1	0	0	0	0	1	0	1	1	0	1
262sab	SAMN16605199	2017-07-13	Human	Human	blood	SCCmec_type_IVa	34	812247	2887115	32.62	347466	2710	10	8	1098	0	0	0	9	40	5	5	0	0	0	1	0	1	0	1	0	0	0	0	1	0	1	1	1	0	0	0	0	1	1	1	1	0	1
159sab	SAMN16605114	2018-08-05	Human	Human	blood	SCCmec_type_IVa	32	675779	2884786	32.63	237325	2706	10	8	1098	0	0	0	8	40	4	4	0	0	0	1	0	1	0	1	0	0	0	0	0	0	1	1	1	0	0	0	0	1	1	1	1	0	1
416sab	SAMN16605343	2015-05-23	Human	Human	blood	SCCmec_type_IVa	29	864708	2881294	32.63	406085	2708	10	8	1097	1	0	0	7	40	3	3	0	0	0	1	0	0	0	1	0	0	0	0	0	0	1	1	1	0	0	0	0	1	1	1	1	0	1
224sab	SAMN16605160	2017-12-02	Human	Human	blood	SCCmec_type_IVa	30	804272	2883886	32.62	189461	2705	10	8	1094	0	0	0	9	40	5	5	0	0	0	1	0	1	0	1	0	0	0	0	1	0	1	1	1	0	0	0	0	1	1	1	1	0	1
374sab	SAMN16605306	2016-03-11	Human	Human	blood	SCCmec_type_IVa	28	864813	2882196	32.63	344760	2704	10	8	1094	1	0	0	7	40	4	4	0	0	0	1	0	0	0	1	0	0	0	0	0	0	1	1	1	0	0	0	0	1	1	1	1	0	1
413sab	SAMN16605340	2015-05-02	Human	Human	blood	SCCmec_type_IVa	31	705966	2879466	32.62	345777	2702	10	8	1094	0	0	0	7	40	3	3	0	0	0	1	0	0	0	1	0	0	0	0	0	0	1	1	1	0	0	0	0	1	1	1	1	0	1
188sab	SAMN16605125	2018-05-22	Human	Human	blood	SCCmec_type_IVa	27	676092	2873223	32.65	188782	2701	10	8	1094	1	0	0	7	39	4	4	0	0	0	1	0	0	0	1	0	0	0	0	0	0	1	1	1	0	0	0	0	1	1	1	1	0	1
14sab	SAMN16605106	2011-02-08	Human	Human	blood	SCCmec_type_II	46	443544	2856757	32.72	221289	2691	11	105	1094	27	0	0	5	37	1	1	0	0	1	0	0	0	0	1	0	0	0	1	0	0	0	0	0	0	0	0	0	1	1	1	0	0	1
156sab	SAMN16605111	2018-06-30	Human	Human	blood	SCCmec_type_IVa	28	551357	2877622	32.62	313610	2700	10	8	1092	1	0	0	7	40	4	4	0	0	0	1	0	0	0	1	0	0	0	0	0	0	1	1	1	0	0	0	0	1	1	1	1	0	1
395sab	SAMN16605322	2015-10-09	Human	Human	blood	SCCmec_type_IVa	53	327747	2884850	32.62	159002	2700	10	8	1090	2	0	0	7	40	3	3	0	0	0	1	0	0	0	1	0	0	0	0	0	0	1	1	1	0	0	0	0	1	1	1	1	0	1
146sab	SAMN16605104	2013-08-10	Human	Human	blood	SCCmec_type_IVa	21	583989	2876164	32.63	281216	2700	10	8	1089	1	0	0	7	40	3	3	0	0	0	1	0	0	0	1	0	0	0	0	0	0	1	1	1	0	0	0	0	1	1	1	1	0	1
285sab	SAMN16605219	2017-03-29	Human	Human	blood	SCCmec_type_IVa	31	675829	2880195	32.62	298618	2698	10	8	1089	2	0	0	7	40	4	4	0	0	0	1	0	0	0	1	0	0	0	0	0	0	1	1	1	0	0	0	0	1	1	1	1	0	1
31sab	SAMN16605253	2011-07-25	Human	Human	blood	SCCmec_type_IVa	32	629779	2879851	32.63	211377	2698	10	8	1089	0	0	0	7	39	4	4	0	0	0	1	0	0	0	1	0	0	0	0	0	0	1	1	1	0	0	0	0	1	1	1	1	0	1
369sab	SAMN16605300	2016-02-24	Human	Human	blood	SCCmec_type_IVa	33	675804	2879731	32.62	173229	2698	10	8	1089	1	0	0	7	39	4	4	0	0	0	1	0	0	0	1	0	0	0	0	0	0	1	1	1	0	0	0	0	1	1	1	1	0	1
179sab	SAMN16605119	2018-08-26	Human	Human	blood	SCCmec_type_IVa	20	676130	2879508	32.63	453192	2700	10	8	1088	0	0	0	7	40	4	3	0	0	0	1	0	0	0	1	0	0	0	0	0	0	1	1	1	0	0	0	0	1	1	1	1	0	1
3sab	SAMN16605327	2011-01-05	Human	Human	blood	SCCmec_type_IVa	32	675768	2881554	32.62	381308	2697	10	8	1087	0	0	0	6	39	4	4	0	0	0	1	0	0	0	1	0	0	0	0	0	0	1	1	0	0	0	0	0	1	1	1	0	0	1
25sab	SAMN16605196	2011-05-16	Human	Human	blood	SCCmec_type_IVa	36	803978	2880310	32.63	209692	2696	10	8	1087	1	0	0	6	40	4	4	0	0	0	1	0	0	0	1	0	0	0	0	0	0	1	1	0	0	0	0	0	1	1	1	1	0	1
189sab	SAMN16605126	2018-05-30	Human	Human	blood	SCCmec_type_IVa	30	569813	2869248	32.64	300460	2694	10	8	1085	0	0	0	8	36	5	5	0	0	0	1	0	0	0	1	0	0	0	0	1	0	1	1	1	0	0	0	0	1	1	1	1	0	1
231sab	SAMN16605167	2017-10-28	Human	Human	blood	SCCmec_type_IVa	31	661843	2870599	32.63	381270	2690	10	8	1078	0	0	0	7	38	5	4	0	0	0	1	0	0	0	1	0	0	0	0	0	0	1	1	1	0	0	0	0	1	1	1	1	0	1
327sab	SAMN16605261	2016-08-10	Human	Human	blood	SCCmec_type_IVa	41	569825	2869313	32.64	173362	2686	10	8	1076	0	0	0	7	37	4	4	0	0	0	1	0	0	0	1	0	0	0	0	0	0	1	1	1	0	0	0	0	1	1	1	0	0	1
325sab	SAMN16605259	2016-08-07	Human	Human	blood	SCCmec_type_IVa	32	661904	2866581	32.64	379576	2680	10	8	1073	1	0	0	7	38	4	4	0	0	0	1	0	0	0	1	0	0	0	0	0	0	1	1	1	0	0	0	0	1	1	1	1	0	1
318sab	SAMN16605251	2016-11-10	Human	Human	blood	SCCmec_type_IVa	34	719827	2859552	32.66	345515	2685	10	8	1072	0	0	0	2	37	1	1	0	0	0	0	0	0	0	1	0	0	0	0	0	0	0	0	0	0	0	0	0	0	1	1	1	0	1
371sab	SAMN16605303	2016-03-02	Human	Human	blood	SCCmec_type_II	45	555764	2851612	32.74	283049	2668	11	5	1066	2	0	0	5	34	1	1	0	0	1	0	0	0	0	1	0	0	0	1	0	0	0	0	0	0	0	0	0	1	1	1	1	0	1
425sab	SAMN16605349	2015-02-25	Human	Human	blood	SCCmec_type_II	40	622907	2853047	32.72	202387	2668	11	105	1065	4	0	0	6	38	2	2	0	1	1	0	0	0	0	1	0	0	0	1	0	0	0	0	0	0	0	0	0	1	1	1	1	0	1
239sab	SAMN16605173	2017-09-17	Human	Human	blood	-	48	314229	2818960	32.7	133163	2663	7	30	1060	1	0	0	2	33	2	2	0	0	0	0	0	0	0	1	0	0	0	0	0	0	0	0	0	0	0	0	0	1	0	1	1	0	1
76sab	SAMN16605407	2012-06-08	Human	Human	blood	SCCmec_type_II	42	613091	2842974	32.74	222167	2662	11	5	1058	5	0	0	6	37	2	2	0	1	1	0	0	0	0	1	0	0	0	1	0	0	0	0	0	0	0	0	0	1	1	1	1	0	1
141sab	SAMN16605099	2013-07-25	Human	Human	blood	SCCmec_type_II	31	419342	2829853	32.78	182463	2656	11	5	1053	2	0	0	6	37	1	1	0	1	1	0	0	0	0	1	0	0	0	1	0	0	1	0	0	0	0	0	0	0	1	1	1	0	1
1985_2B_20	SAMN19882176	2020-03-10	Animal	dog	ear	SCCmec_type_II	36	579951	2831280	32.76	443383	2629	11	105	1040	1	0	0	6	38	3	3	0	1	1	0	0	0	0	1	0	0	0	1	0	0	0	0	0	0	0	0	0	1	1	1	1	0	1
471sab	SAMN16605383	2014-07-10	Human	Human	blood	-	48	325549	2815286	32.71	127825	2657	7	30	1051	0	0	0	2	32	2	2	0	0	0	0	0	0	0	1	0	0	0	0	0	0	0	0	0	0	0	0	0	1	0	1	1	0	1
264sab	SAMN16605201	2017-04-26	Human	Human	blood	-	47	314637	2814717	32.71	150370	2655	7	30	1051	1	0	0	2	34	2	2	0	0	0	0	0	0	0	1	0	0	0	0	0	0	0	0	0	0	0	0	0	1	0	1	1	1	1
16sab	SAMN16605118	2011-02-14	Human	Human	blood	-	38	414044	2818068	32.76	173992	2645	11	105	1043	2	0	0	8	37	2	2	0	0	1	1	0	0	0	1	0	0	0	1	0	0	1	1	1	0	0	0	0	1	0	1	1	0	1
280sab	SAMN16605214	2017-03-22	Human	Human	blood	SCCmec_type_IVa	36	583667	2833546	32.62	173228	2635	10	1750	1025	0	0	0	7	39	4	4	0	0	0	1	0	0	0	1	0	0	0	0	0	0	1	1	1	0	0	0	0	1	1	1	1	0	1
235sab	SAMN16605169	2017-08-05	Human	Human	blood	SCCmec_type_IVa	47	549620	2837170	32.62	217455	2634	10	8	1025	1	0	0	7	39	4	3	0	0	0	1	0	0	0	1	0	0	0	0	0	0	1	1	1	0	0	0	0	1	1	1	1	0	1
407sab	SAMN16605334	2015-08-15	Human	Human	blood	-	25	723817	2804958	32.7	406074	2630	10	8	1020	1	0	0	5	37	3	3	0	0	0	1	0	0	0	1	0	0	0	0	0	0	1	1	0	0	0	0	0	1	0	1	1	0	1
274sab	SAMN16605208	2017-02-06	Human	Human	blood	-	37	553134	2803813	32.7	243361	2628	10	8	1016	3	0	0	5	37	3	3	0	0	0	1	0	0	0	1	0	0	0	0	0	0	1	1	0	0	0	0	0	1	0	1	1	0	1
389sab	SAMN16605316	2015-09-09	Human	Human	blood	-	40	726500	2807427	32.69	287303	2621	10	8	1013	6	0	0	5	36	3	3	0	0	1	0	0	0	0	1	0	0	0	0	0	0	1	1	0	0	0	0	0	1	0	1	1	0	1
443sab	SAMN16605355	2014-10-12	Human	Human	blood	-	115	264432	2801967	32.72	79826	2605	4	87	1005	10	0	0	3	39	0	0	0	0	0	0	0	0	0	0	0	0	0	0	0	0	1	1	0	0	0	0	0	1	0	0	1	0	1
251sab	SAMN16605187	2017-06-11	Human	Human	blood	-	40	649164	2792896	32.68	283229	2608	10	8	1002	2	0	0	1	37	2	2	0	0	0	0	0	0	0	1	0	0	0	0	0	0	0	0	0	0	0	0	0	0	0	1	1	0	1
495sab	SAMN16605400	2013-12-14	Human	Human	blood	-	40	631791	2801728	32.67	199816	2608	10	8	1000	2	0	0	2	41	3	3	0	0	0	0	0	0	0	1	0	0	0	0	0	0	0	0	0	0	0	0	0	1	0	1	1	0	1
2747G_19	SAMN19882185	2019-04-15	Animal	horse	swab nasal	-	43	340476	2806531	32.88	132956	2618	6	398	1031	4	0	0	2	24	1	1	0	0	0	0	0	0	0	0	0	0	0	0	0	0	0	0	0	0	0	1	1	1	0	0	0	0	1
497sab	SAMN16605402	2013-12-23	Human	Human	blood	SCCmec_type_II	48	375990	2787102	32.73	174328	2597	11	840	992	4	0	0	8	33	2	2	0	0	0	1	0	0	0	1	0	0	0	0	1	0	1	1	1	0	0	0	0	1	1	1	1	0	1
466sab	SAMN16605378	2014-06-09	Human	Human	blood	-	47	357400	2782123	32.69	151904	2596	7	30	990	0	0	0	4	33	3	3	0	0	1	0	0	0	0	1	0	0	0	1	0	0	0	0	0	0	0	0	0	1	0	1	1	0	1
5439_A_19	SAMN19882213	2019-07-17	Animal	cat	nasal swab	-	42	248100	2791574	32.74	151134	2612	7	30	1031	3	0	0	4	30	3	3	0	0	1	0	0	0	0	1	0	0	0	1	0	0	0	0	0	0	0	0	0	1	0	1	1	0	1
9470A_17	SAMN19882264	2017-12-07	Animal	cow	milk	-	77	317865	2812463	32.79	150461	2617	9	2187	1028	26	0	0	0	28	0	0	0	0	0	0	0	0	0	0	0	0	0	0	0	0	0	0	0	0	0	0	0	0	0	0	1	0	1
252sab	SAMN16605188	2017-06-27	Human	Human	blood	-	26	558208	2792114	32.69	387669	2587	Unclustered	1	980	3	0	0	1	42	3	3	0	0	0	0	0	0	0	0	0	0	0	0	0	0	0	0	0	0	0	0	0	1	0	1	1	1	1
6713_4a_18	SAMN19882229	2018-08-29	Animal	cow	milk rr quarter	-	52	374513	2756653	32.72	226914	2618	5	151	1027	6	0	0	0	31	0	0	0	0	0	0	0	0	0	0	0	0	0	0	0	0	0	0	0	0	0	0	0	0	0	1	1	0	0
193A_20	SAMN19882175	2020-01-21	Animal	dog	skin	-	26	920152	2803521	32.69	301699	2606	10	1181	1018	1	0	0	5	38	2	2	0	0	0	1	0	0	0	1	0	0	0	0	0	0	0	0	1	1	0	0	1	1	0	1	1	0	1
337sab	SAMN16605272	2016-09-13	Human	Human	blood	-	27	581163	2760306	32.74	374641	2564	11	5	958	1	0	0	1	38	2	2	0	0	0	0	0	0	0	1	0	0	0	0	0	0	0	0	0	0	0	0	0	0	0	1	1	0	1
7856_33A_18	SAMN19882247	2018-10-12	Animal	cow	milk RF quarter	-	39	334958	2738091	32.73	161836	2605	5	151	1014	7	0	0	0	31	0	0	0	0	0	0	0	0	0	0	0	0	0	0	0	0	0	0	0	0	0	0	0	0	0	1	1	0	0
8557_1a_18	SAMN19882254	2018-10-30	Animal	cow	milk LF quarter	-	47	245617	2790839	32.68	143468	2599	9	2187	1011	37	0	0	0	28	1	1	0	0	0	0	0	0	0	0	0	0	0	0	0	0	0	0	0	0	0	0	0	0	0	0	0	0	0
33sab	SAMN16605275	2011-07-27	Human	Human	blood	-	23	458033	2748714	32.75	289967	2554	11	5	954	0	0	0	1	38	1	1	0	0	0	0	0	0	0	1	0	0	0	0	0	0	0	0	0	0	0	0	0	0	0	1	1	0	1
288sab	SAMN16605222	2017-04-03	Human	Human	blood	SCCmec_type_IVc	29	467087	2753990	32.7	171890	2555	11	5	951	2	0	0	3	39	2	2	0	0	0	0	0	0	0	1	0	0	0	0	0	0	0	0	0	0	0	0	0	1	1	1	1	0	1
32sab	SAMN16605264	2011-07-23	Human	Human	blood	-	28	458033	2750224	32.75	226671	2553	11	5	951	1	0	0	1	38	1	1	0	0	0	0	0	0	0	1	0	0	0	0	0	0	0	0	0	0	0	0	0	0	0	1	1	0	1
333sab	SAMN16605268	2016-09-08	Human	Human	blood	-	29	456079	2757657	32.72	255055	2553	11	5	950	0	0	0	2	36	2	2	0	0	0	0	0	0	0	1	0	0	0	0	0	0	0	0	0	0	0	0	0	1	0	1	0	0	1
441sab	SAMN16605353	2015-02-08	Human	Human	blood	-	33	541116	2742070	32.77	239326	2553	11	5	950	1	0	0	3	34	0	0	0	0	1	0	0	0	0	1	0	0	0	1	0	0	0	0	0	0	0	0	0	0	0	1	1	0	1
499sab	SAMN16605404	2013-12-28	Human	Human	blood	-	25	398035	2738522	32.78	225751	2550	11	5	948	0	0	0	3	35	0	0	0	0	1	0	0	0	0	1	0	0	0	1	0	0	0	0	0	0	0	0	0	0	0	1	1	0	1
480sab	SAMN16605392	2014-04-28	Human	Human	blood	-	26	796372	2728325	32.7	184439	2550	9	97	946	1	0	0	0	36	1	1	0	0	0	0	0	0	0	0	0	0	0	0	0	0	0	0	0	0	0	0	0	0	0	1	1	0	1
240sab	SAMN16605175	2017-09-22	Human	Human	blood	-	25	578973	2756275	32.66	380140	2555	8	72	945	0	0	0	6	36	3	3	0	0	0	1	0	0	0	1	0	0	0	0	0	0	1	1	1	0	0	0	0	1	0	1	1	0	1
2949_1B_18	SAMN19882188	2018-05-02	Animal	cow	milk	-	46	284843	2785159	32.69	128595	2596	9	2187	1009	5	0	0	0	26	1	1	0	0	0	0	0	0	0	0	0	0	0	0	0	0	0	0	0	0	0	0	0	0	0	0	0	0	1
3669A_18	SAMN19882194	2018-05-22	Animal	cow	milk	-	40	352406	2786643	32.67	159156	2595	9	2187	1009	0	0	0	0	29	0	0	0	0	0	0	0	0	0	0	0	0	0	0	0	0	0	0	0	0	0	0	0	0	0	0	1	0	1
344sab	SAMN16605280	2016-07-13	Human	Human	blood	SCCmec_type_IVc	27	466307	2746214	32.72	219947	2543	11	5	938	3	0	0	2	37	0	0	0	0	0	0	0	0	0	1	0	0	0	0	0	0	0	0	0	0	0	0	0	0	1	1	1	0	1
260sab	SAMN16605197	2017-07-09	Human	Human	blood	SCCmec_type_IVc	21	481006	2743015	32.7	285274	2542	11	5	937	0	0	0	3	39	2	2	0	0	0	0	0	0	0	1	0	0	0	0	0	0	0	0	0	0	0	0	0	1	1	1	1	0	1
6126a_19	SAMN19882222	2019-08-07	Animal	cow	milk	-	33	722043	2789935	32.68	390706	2594	9	2187	1008	5	0	0	0	30	0	0	0	0	0	0	0	0	0	0	0	0	0	0	0	0	0	0	0	0	0	0	0	0	0	0	1	0	1
3113_3A_18	SAMN19882189	2018-05-03	Animal	cow	RF quarter	-	42	337895	2783618	32.68	164525	2594	9	2187	1007	0	0	0	0	30	1	1	0	0	0	0	0	0	0	0	0	0	0	0	0	0	0	0	0	0	0	0	0	0	0	0	1	0	1
3659B_19	SAMN19882193	2019-05-16	Animal	dog	swab wound	-	43	690436	2796710	32.8	185741	2591	12	133	1002	7	0	0	1	36	2	2	0	0	0	0	0	0	0	1	0	0	0	0	0	0	0	0	0	0	0	0	0	0	0	1	1	0	1
324sab	SAMN16605258	2016-08-08	Human	Human	blood	-	43	317500	2715161	32.73	127548	2522	4	59	918	1	0	0	1	38	2	2	0	0	0	0	0	0	0	0	0	0	0	0	0	0	0	0	0	0	0	0	0	1	0	0	1	0	1
9471A_17	SAMN19882265	2017-12-07	Animal	cow	milk	-	29	516690	2776057	32.69	260140	2587	9	2187	1000	3	0	0	0	29	0	0	0	0	0	0	0	0	0	0	0	0	0	0	0	0	0	0	0	0	0	0	0	0	0	0	1	0	1
315sab	SAMN16605248	2016-10-16	Human	Human	blood	-	46	264202	2717980	32.74	127548	2522	4	59	915	2	0	0	1	36	3	3	0	0	0	0	0	0	0	0	0	0	0	0	0	0	0	0	0	0	0	0	0	1	0	0	1	0	1
7336_5a_19	SAMN19882235	2019-09-18	Animal	cow	milk	-	27	705109	2779576	32.77	186568	2586	9	352	998	0	0	0	0	34	1	1	0	0	0	0	0	0	0	0	0	0	0	0	0	0	0	0	0	0	0	0	0	0	0	0	1	0	1
468sab	SAMN16605380	2014-07-01	Human	Human	blood	-	28	468746	2718417	32.7	176528	2512	11	5	910	3	0	0	2	37	2	2	0	0	0	0	0	0	0	1	0	0	0	0	0	0	0	0	0	0	0	0	0	1	0	1	1	0	1
77sab	SAMN16605408	2012-06-03	Human	Human	blood	-	25	504059	2713065	32.69	191683	2505	8	72	899	1	0	0	2	39	2	2	0	0	0	0	0	0	0	1	0	0	0	0	0	0	0	0	0	0	0	0	0	1	0	1	1	0	1
9480a_18	SAMN19882268	2018-12-05	Animal	cow	milk	-	50	274114	2774325	32.7	128721	2573	9	2187	983	3	0	0	0	28	1	1	0	0	0	0	0	0	0	0	0	0	0	0	0	0	0	0	0	0	0	0	0	0	0	1	0	0	0
4184_18	SAMN19882200	2018-06-08	Animal	bird	swab joint	-	41	342405	2778616	32.7	150876	2572	11	5	981	5	0	0	2	34	1	1	0	0	0	0	0	0	0	1	0	1	0	0	0	0	0	0	0	0	0	0	0	0	0	1	1	0	1
409sab	SAMN16605336	2015-08-18	Human	Human	blood	-	48	304138	2706996	32.77	150759	2497	4	6415	891	0	0	0	0	37	0	0	0	0	0	0	0	0	0	0	0	0	0	0	0	0	0	0	0	0	0	0	0	0	0	0	1	0	1
1586A_18	SAMN19882172	2018-03-19	Animal	cow	milk	-	50	245618	2759505	32.7	126230	2563	9	2187	976	11	0	0	0	29	2	2	0	0	0	0	0	0	0	0	0	0	0	0	0	0	0	0	0	0	0	0	0	0	0	1	0	0	1
8947A_17	SAMN19882257	2017-11-08	Animal	cow	milk LR quarter	-	42	613850	2706145	32.66	193998	2562	5	151	972	4	0	0	0	29	0	0	0	0	0	0	0	0	0	0	0	0	0	0	0	0	0	0	0	0	0	0	0	0	0	0	1	0	0
4640b_18	SAMN19882204	2018-06-20	Animal	cow	milk	-	50	288415	2757599	32.71	142309	2557	9	2187	972	0	0	0	0	29	1	1	0	0	0	0	0	0	0	0	0	0	0	0	0	0	0	0	0	0	0	0	0	0	0	1	0	0	1
4744b_18	SAMN19882206	2018-06-20	Animal	cow	milk left quarter	-	50	331368	2755368	32.72	136061	2553	9	2187	968	2	0	0	0	29	1	1	0	0	0	0	0	0	0	0	0	0	0	0	0	0	0	0	0	0	0	0	0	0	0	1	0	0	0
8475a_18	SAMN19882252	2018-10-30	Animal	cow	milk	-	42	315802	2750842	32.72	147844	2551	9	2187	962	0	0	0	0	29	1	1	0	0	0	0	0	0	0	0	0	0	0	0	0	0	0	0	0	0	0	0	0	0	0	1	0	0	0
2757A_18	SAMN19882186	2018-04-17	Animal	cow	lung	-	39	331371	2754188	32.71	168911	2545	9	2187	950	3	0	0	0	30	0	0	0	0	0	0	0	0	0	0	0	0	0	0	0	0	0	0	0	0	0	0	0	0	0	1	0	0	1
3779B_18	SAMN19882196	2018-05-22	Animal	cow	RR quarter milk	-	40	324214	2737150	32.67	196405	2528	9	2187	943	2	0	0	0	29	1	1	0	0	0	0	0	0	0	0	0	0	0	0	0	0	0	0	0	0	0	0	0	0	0	0	1	0	1
9308AN7_18	SAMN19882261	2018-12-05	Animal	horse	swab nasal	-	43	450259	2741515	32.8	166064	2530	12	133	941	4	0	0	1	35	0	0	0	0	0	0	0	0	0	1	0	0	0	0	0	0	0	0	0	0	0	0	0	0	0	1	1	0	1
5969_2a_18	SAMN19882220	2018-08-08	Animal	cow	milk	-	37	348423	2733505	32.75	144505	2518	9	352	931	1	0	0	0	32	1	1	0	0	0	0	0	0	0	0	0	0	0	0	0	0	0	0	0	0	0	0	0	0	0	0	1	0	1
7967_3C_18	SAMN19882248	2018-10-12	Animal	cow	milk	-	41	380103	2720721	32.74	142186	2513	9	2187	926	1	0	0	0	31	0	0	0	0	0	0	0	0	0	0	0	0	0	0	0	0	0	0	0	0	0	0	0	0	0	1	0	0	1
7852C_18	SAMN19882246	2018-10-12	Animal	cow	milk	-	38	286530	2716667	32.74	147885	2512	9	2187	924	0	0	0	0	29	0	0	0	0	0	0	0	0	0	0	0	0	0	0	0	0	0	0	0	0	0	0	0	0	0	1	0	0	0
9473E_17	SAMN19882266	2017-12-07	Animal	cat	swab wound	-	31	486210	2690785	32.69	272482	2450	8	72	865	2	0	0	2	34	1	1	0	0	0	0	0	0	0	1	0	0	0	0	0	0	0	0	0	0	0	0	0	1	0	1	0	0	1
[truncated: 99 more columns]

## Sheet: TableS2
Supplementary Table S2. Functional classification of the unique genes (i.e., isolate-specific) detected in human and animal isolates according to eggNOG
COG Category	Number of Genes
	Animal Isolates	Human Isolates	Total
CELLULAR PROCESSES AND SIGNALING
[D] Cell cycle control, cell division, chromosome partitioning	13	19	32
[M] Cell wall/membrane/envelope biogenesis	51	67	118
[N] Cell motility	6	11	17
[O] Post-translational modification, protein turnover, and chaperones	2	14	16
[T] Signal transduction mechanisms	2	15	17
[U] Intracellular trafficking, secretion, and vesicular transport	12	16	28
[V] Defense mechanisms	24	42	66
[W] Extracellular structures	1	2	3
[Y] Nuclear structure	1	0	1
INFORMATION STORAGE AND PROCESSING
[J] Translation, ribosomal structure and biogenesis	6	21	27
[K] Transcription	42	56	98
[L] Replication, recombination and repair	75	130	205
METABOLISM
[C] Energy production and conversion	8	24	32
[E] Amino acid transport and metabolism	40	83	123
[F] Nucleotide transport and metabolism	13	36	49
[G] Carbohydrate transport and metabolism	35	36	71
[H] Coenzyme transport and metabolism	4	14	18
[I] Lipid transport and metabolism	6	16	22
[P] Inorganic ion transport and metabolism	31	58	89
[Q] Secondary metabolites biosynthesis, transport, and catabolism	12	7	19
POORLY CHARACTERIZED
[S] Function unknown	269	312	581

## Sheet: TableS3
Supplementary Table S3. Genome-wide average nucleotide identity (ANI) values for every pair of S. aureus genomes
Genome 1	Genome 2	ANI
10095A_19.fna	10095A_19.fna	100
10095A_19.fna	549A_18.fna	99.8971
10095A_19.fna	1590A_18.fna	99.8886
10095A_19.fna	2217b_19.fna	99.8864
10095A_19.fna	4638c_18.fna	99.8653
10095A_19.fna	2805A_19.fna	99.8409
10095A_19.fna	9198A_18.fna	99.8368
10095A_19.fna	9478a_18.fna	99.8306
10095A_19.fna	2601A_19.fna	99.8287
10095A_19.fna	5539a_18.fna	99.8157
10095A_19.fna	2210B_18.fna	99.8115
10095A_19.fna	9530C_19.fna	99.8107
10095A_19.fna	1991A_20.fna	99.8026
10095A_19.fna	4184_18.fna	99.8025
10095A_19.fna	2324a_19.fna	99.8001
10095A_19.fna	7493_4B_18.fna	99.7816
10095A_19.fna	1985_2B_20.fna	99.7721
10095A_19.fna	6168f_18.fna	99.7661
10095A_19.fna	7370_2a_19.fna	99.7132
10095A_19.fna	6530G_19.fna	99.7045
10095A_19.fna	1376B_18.fna	99.7039
10095A_19.fna	5687_2A_19.fna	99.042
10095A_19.fna	1192A_18.fna	99.0164
10095A_19.fna	2522A_19.fna	98.9897
10095A_19.fna	7657c_18.fna	98.9789
10095A_19.fna	9473E_17.fna	98.9759
10095A_19.fna	377A_20.fna	98.9749
10095A_19.fna	9623A_17.fna	98.9692
10095A_19.fna	1285C_20.fna	98.9655
10095A_19.fna	7967_3C_18.fna	98.9509
10095A_19.fna	5888b_18.fna	98.9415
10095A_19.fna	1557A_20.fna	98.9405
10095A_19.fna	10299A_19.fna	98.9271
10095A_19.fna	7771C_17.fna	98.9168
10095A_19.fna	10424A_17.fna	98.9143
10095A_19.fna	1586A_18.fna	98.9128
10095A_19.fna	7852C_18.fna	98.9126
10095A_19.fna	7336_5a_19.fna	98.9082
10095A_19.fna	3779B_18.fna	98.9059
10095A_19.fna	193A_20.fna	98.897
10095A_19.fna	6865H_19.fna	98.8919
10095A_19.fna	4744b_18.fna	98.8873
10095A_19.fna	8475a_18.fna	98.8873
10095A_19.fna	5969_2a_18.fna	98.8831
10095A_19.fna	3669A_18.fna	98.8715
10095A_19.fna	3113_3A_18.fna	98.8679
10095A_19.fna	1783B_18.fna	98.8673
10095A_19.fna	2757A_18.fna	98.8659
10095A_19.fna	9480a_18.fna	98.865
10095A_19.fna	7536_3B_19.fna	98.8639
10095A_19.fna	4640b_18.fna	98.8617
10095A_19.fna	10102A_19.fna	98.8616
10095A_19.fna	2949_1B_18.fna	98.8563
10095A_19.fna	8114a_18.fna	98.851
10095A_19.fna	8518A_19.fna	98.8504
10095A_19.fna	8557_1a_18.fna	98.8481
10095A_19.fna	9470A_17.fna	98.8461
10095A_19.fna	5191_4A_19.fna	98.8451
10095A_19.fna	9471A_17.fna	98.8404
10095A_19.fna	6126a_19.fna	98.8287
10095A_19.fna	9218_4D_19.fna	98.8271
10095A_19.fna	5886a_18.fna	98.8256
10095A_19.fna	8581A_19.fna	98.8129
10095A_19.fna	6214a_18.fna	98.8128
10095A_19.fna	4121_E_19.fna	98.81
10095A_19.fna	9529A_19.fna	98.8042
10095A_19.fna	6986A_18.fna	98.7999
10095A_19.fna	7520b_18.fna	98.7937
10095A_19.fna	4719c_18.fna	98.7807
10095A_19.fna	579A_18.fna	98.7775
10095A_19.fna	3284A_19.fna	98.6954
10095A_19.fna	2098_18.fna	98.691
10095A_19.fna	8026A_19.fna	98.6792
10095A_19.fna	8101a_18.fna	98.6649
10095A_19.fna	6020b_19.fna	98.6369
10095A_19.fna	9273B_19.fna	98.6343
10095A_19.fna	7085B_17.fna	98.5761
10095A_19.fna	3581A_18.fna	98.5597
10095A_19.fna	7847C_17.fna	98.1195
10095A_19.fna	3684_A_19.fna	98.0633
10095A_19.fna	7243_1a_18.fna	98.042
10095A_19.fna	4052C_18.fna	98.0375
10095A_19.fna	9308AN7_18.fna	98.0237
10095A_19.fna	662A_18.fna	98.0083
10095A_19.fna	3659B_19.fna	97.9933
10095A_19.fna	5231a_18.fna	97.9697
10095A_19.fna	6152a_18.fna	97.9579
10095A_19.fna	2045A_18.fna	97.9497
10095A_19.fna	6713_4a_18.fna	97.8943
10095A_19.fna	1466a_19.fna	97.8924
10095A_19.fna	7415_2A_19.fna	97.8915
10095A_19.fna	4967_B_19.fna	97.8829
10095A_19.fna	8947A_17.fna	97.8644
10095A_19.fna	1337a_19.fna	97.8586
10095A_19.fna	7856_33A_18.fna	97.8541
10095A_19.fna	4273A_19.fna	97.8526
10095A_19.fna	9361_1a_18.fna	97.8441
10095A_19.fna	8711A_19.fna	97.6862
10095A_19.fna	10184d_18.fna	97.6652
10095A_19.fna	5439_A_19.fna	97.6542
10095A_19.fna	962A_20.fna	97.651
10095A_19.fna	5411e_18.fna	97.627
10095A_19.fna	5410a_18.fna	97.6257
10095A_19.fna	9419A_17.fna	97.6256
10095A_19.fna	7337B_17.fna	97.6213
10095A_19.fna	9521A_17.fna	97.6151
10095A_19.fna	7791A_19.fna	97.6106
10095A_19.fna	9580d_18.fna	97.5937
10095A_19.fna	4433_2B_18.fna	97.5918
10095A_19.fna	3410_4E_19.fna	97.5644
10095A_19.fna	2747G_19.fna	97.5333
10095A_19.fna	698d_19.fna	97.5083
10095A_19.fna	6696A_19.fna	97.4973
10095A_19.fna	5367b_18.fna	97.4745
10102A_19.fna	10102A_19.fna	100
10102A_19.fna	2522A_19.fna	99.973
10102A_19.fna	9473E_17.fna	99.963
10102A_19.fna	7657c_18.fna	99.9035
10102A_19.fna	9471A_17.fna	99.0554
10102A_19.fna	10424A_17.fna	99.0462
10102A_19.fna	1586A_18.fna	99.0359
10102A_19.fna	5888b_18.fna	99.0351
10102A_19.fna	4121_E_19.fna	99.0326
10102A_19.fna	1285C_20.fna	99.0225
10102A_19.fna	1783B_18.fna	99.0211
10102A_19.fna	1590A_18.fna	99.02
10102A_19.fna	5886a_18.fna	99.0191
10102A_19.fna	5191_4A_19.fna	99.0183
10102A_19.fna	3669A_18.fna	99.0168
10102A_19.fna	7967_3C_18.fna	99.0147
10102A_19.fna	7771C_17.fna	99.0147
10102A_19.fna	2757A_18.fna	99.0059
10102A_19.fna	6126a_19.fna	99.0057
10102A_19.fna	1192A_18.fna	99.0024
10102A_19.fna	9480a_18.fna	99.0017
10102A_19.fna	8518A_19.fna	98.997
10102A_19.fna	3113_3A_18.fna	98.9956
10102A_19.fna	2949_1B_18.fna	98.9949
10102A_19.fna	8475a_18.fna	98.9934
10102A_19.fna	377A_20.fna	98.993
10102A_19.fna	9623A_17.fna	98.9927
10102A_19.fna	4719c_18.fna	98.991
10102A_19.fna	2324a_19.fna	98.991
10102A_19.fna	4744b_18.fna	98.9909
10102A_19.fna	9470A_17.fna	98.989
10102A_19.fna	6214a_18.fna	98.9882
10102A_19.fna	5539a_18.fna	98.9882
10102A_19.fna	193A_20.fna	98.988
10102A_19.fna	2217b_19.fna	98.9879
10102A_19.fna	7493_4B_18.fna	98.9876
10102A_19.fna	9478a_18.fna	98.9872
10102A_19.fna	6865H_19.fna	98.9859
10102A_19.fna	4184_18.fna	98.9855
10102A_19.fna	8114a_18.fna	98.9853
10102A_19.fna	1991A_20.fna	98.9828
10102A_19.fna	5687_2A_19.fna	98.9823
10102A_19.fna	3779B_18.fna	98.9793
10102A_19.fna	1985_2B_20.fna	98.9783
10102A_19.fna	2210B_18.fna	98.977
10102A_19.fna	5969_2a_18.fna	98.9747
10102A_19.fna	9198A_18.fna	98.9747
10102A_19.fna	8557_1a_18.fna	98.9702
10102A_19.fna	8581A_19.fna	98.9702
10102A_19.fna	9529A_19.fna	98.9681
10102A_19.fna	4640b_18.fna	98.9657
10102A_19.fna	6168f_18.fna	98.9598
10102A_19.fna	4638c_18.fna	98.9572
10102A_19.fna	7370_2a_19.fna	98.956
10102A_19.fna	7852C_18.fna	98.951
10102A_19.fna	2601A_19.fna	98.9497
10102A_19.fna	549A_18.fna	98.9491
10102A_19.fna	10095A_19.fna	98.9481
10102A_19.fna	1557A_20.fna	98.9441
10102A_19.fna	10299A_19.fna	98.9395
10102A_19.fna	7520b_18.fna	98.9287
10102A_19.fna	7336_5a_19.fna	98.9244
10102A_19.fna	2805A_19.fna	98.9184
10102A_19.fna	6530G_19.fna	98.915
10102A_19.fna	7536_3B_19.fna	98.9075
10102A_19.fna	9218_4D_19.fna	98.902
10102A_19.fna	6020b_19.fna	98.8972
10102A_19.fna	1376B_18.fna	98.8956
10102A_19.fna	9530C_19.fna	98.8901
10102A_19.fna	6986A_18.fna	98.8807
10102A_19.fna	3284A_19.fna	98.8659
10102A_19.fna	9273B_19.fna	98.8432
10102A_19.fna	8101a_18.fna	98.8378
10102A_19.fna	2098_18.fna	98.8295
10102A_19.fna	8026A_19.fna	98.8198
10102A_19.fna	579A_18.fna	98.8092
10102A_19.fna	7085B_17.fna	98.8058
10102A_19.fna	3581A_18.fna	98.764
10102A_19.fna	7847C_17.fna	98.1421
10102A_19.fna	7243_1a_18.fna	98.0502
10102A_19.fna	662A_18.fna	98.0431
10102A_19.fna	3684_A_19.fna	98.0395
10102A_19.fna	4967_B_19.fna	98.0201
10102A_19.fna	3659B_19.fna	98.0182
10102A_19.fna	4052C_18.fna	98.013
10102A_19.fna	9308AN7_18.fna	98.0092
10102A_19.fna	4273A_19.fna	97.9835
10102A_19.fna	6152a_18.fna	97.9802
10102A_19.fna	5231a_18.fna	97.9776
10102A_19.fna	1337a_19.fna	97.9751
10102A_19.fna	9361_1a_18.fna	97.8863
10102A_19.fna	7856_33A_18.fna	97.876
10102A_19.fna	1466a_19.fna	97.8586
10102A_19.fna	8947A_17.fna	97.8584
10102A_19.fna	2045A_18.fna	97.8267
10102A_19.fna	6713_4a_18.fna	97.8129
10102A_19.fna	7415_2A_19.fna	97.8007
10102A_19.fna	9521A_17.fna	97.7147
10102A_19.fna	9580d_18.fna	97.6559
10102A_19.fna	8711A_19.fna	97.6474
10102A_19.fna	7337B_17.fna	97.6191
10102A_19.fna	7791A_19.fna	97.6147
10102A_19.fna	5411e_18.fna	97.6106
10102A_19.fna	3410_4E_19.fna	97.6053
10102A_19.fna	4433_2B_18.fna	97.6035
10102A_19.fna	10184d_18.fna	97.5934
10102A_19.fna	5439_A_19.fna	97.5872
10102A_19.fna	962A_20.fna	97.5716
10102A_19.fna	2747G_19.fna	97.5677
10102A_19.fna	9419A_17.fna	97.5658
10102A_19.fna	5410a_18.fna	97.5626
10102A_19.fna	698d_19.fna	97.5252
10102A_19.fna	6696A_19.fna	97.4261
10102A_19.fna	5367b_18.fna	97.4055
10184d_18.fna	10184d_18.fna	100
10184d_18.fna	962A_20.fna	99.9427
10184d_18.fna	7337B_17.fna	99.902
10184d_18.fna	7791A_19.fna	99.8783
10184d_18.fna	8711A_19.fna	99.8453
10184d_18.fna	5411e_18.fna	99.8408
10184d_18.fna	9521A_17.fna	99.8376
10184d_18.fna	5439_A_19.fna	99.8311
10184d_18.fna	9580d_18.fna	99.8178
10184d_18.fna	9419A_17.fna	98.1752
10184d_18.fna	4433_2B_18.fna	98.1462
10184d_18.fna	2747G_19.fna	98.137
10184d_18.fna	698d_19.fna	98.1327
10184d_18.fna	3410_4E_19.fna	98.1316
10184d_18.fna	5410a_18.fna	98.1273
10184d_18.fna	5367b_18.fna	97.8455
10184d_18.fna	4273A_19.fna	97.8394
10184d_18.fna	6696A_19.fna	97.8382
10184d_18.fna	7847C_17.fna	97.8057
10184d_18.fna	7243_1a_18.fna	97.7651
10184d_18.fna	5231a_18.fna	97.7462
10184d_18.fna	9308AN7_18.fna	97.7443
10184d_18.fna	3684_A_19.fna	97.7151
10184d_18.fna	2601A_19.fna	97.7018
10184d_18.fna	4052C_18.fna	97.6968
10184d_18.fna	579A_18.fna	97.6868
10184d_18.fna	1337a_19.fna	97.6862
10184d_18.fna	1466a_19.fna	97.6858
10184d_18.fna	10095A_19.fna	97.6818
10184d_18.fna	4638c_18.fna	97.6774
10184d_18.fna	2805A_19.fna	97.6719
10184d_18.fna	549A_18.fna	97.6716
10184d_18.fna	2217b_19.fna	97.6674
10184d_18.fna	9530C_19.fna	97.6673
10184d_18.fna	3659B_19.fna	97.6655
10184d_18.fna	662A_18.fna	97.6652
10184d_18.fna	6152a_18.fna	97.6618
10184d_18.fna	2324a_19.fna	97.6567
10184d_18.fna	2210B_18.fna	97.6485
10184d_18.fna	7493_4B_18.fna	97.6433
10184d_18.fna	9198A_18.fna	97.6395
10184d_18.fna	9529A_19.fna	97.6369
10184d_18.fna	1590A_18.fna	97.6329
10184d_18.fna	6168f_18.fna	97.6314
10184d_18.fna	1376B_18.fna	97.6237
10184d_18.fna	9478a_18.fna	97.6208
10184d_18.fna	7657c_18.fna	97.6198
10184d_18.fna	193A_20.fna	97.6191
10184d_18.fna	1985_2B_20.fna	97.6125
10184d_18.fna	5539a_18.fna	97.6114
10184d_18.fna	8114a_18.fna	97.6086
10184d_18.fna	4967_B_19.fna	97.6063
10184d_18.fna	5191_4A_19.fna	97.6043
10184d_18.fna	1285C_20.fna	97.6034
10184d_18.fna	1192A_18.fna	97.6023
10184d_18.fna	4184_18.fna	97.5861
10184d_18.fna	5969_2a_18.fna	97.5835
10184d_18.fna	1557A_20.fna	97.5809
10184d_18.fna	10424A_17.fna	97.5761
10184d_18.fna	8947A_17.fna	97.5734
10184d_18.fna	377A_20.fna	97.571
10184d_18.fna	6865H_19.fna	97.567
10184d_18.fna	9623A_17.fna	97.5617
10184d_18.fna	2949_1B_18.fna	97.5612
10184d_18.fna	4744b_18.fna	97.5588
10184d_18.fna	9473E_17.fna	97.5563
10184d_18.fna	7967_3C_18.fna	97.5541
10184d_18.fna	5888b_18.fna	97.5522
10184d_18.fna	2522A_19.fna	97.5496
10184d_18.fna	1783B_18.fna	97.5492
10184d_18.fna	7536_3B_19.fna	97.5483
10184d_18.fna	5886a_18.fna	97.547
10184d_18.fna	10299A_19.fna	97.5446
10184d_18.fna	5687_2A_19.fna	97.5442
10184d_18.fna	7852C_18.fna	97.5433
10184d_18.fna	9218_4D_19.fna	97.5423
10184d_18.fna	1586A_18.fna	97.5389
10184d_18.fna	4719c_18.fna	97.5384
10184d_18.fna	7336_5a_19.fna	97.5364
10184d_18.fna	8518A_19.fna	97.5359
10184d_18.fna	3284A_19.fna	97.5342
10184d_18.fna	4640b_18.fna	97.5326
10184d_18.fna	8475a_18.fna	97.5322
10184d_18.fna	6530G_19.fna	97.5279
10184d_18.fna	7370_2a_19.fna	97.5251
10184d_18.fna	10102A_19.fna	97.5242
10184d_18.fna	1991A_20.fna	97.5236
10184d_18.fna	8581A_19.fna	97.5213
10184d_18.fna	7771C_17.fna	97.5187
10184d_18.fna	3779B_18.fna	97.5165
10184d_18.fna	8557_1a_18.fna	97.5164
10184d_18.fna	6126a_19.fna	97.5157
10184d_18.fna	6214a_18.fna	97.5152
10184d_18.fna	4121_E_19.fna	97.513
10184d_18.fna	3113_3A_18.fna	97.5035
10184d_18.fna	7520b_18.fna	97.4978
10184d_18.fna	2045A_18.fna	97.4953
10184d_18.fna	8101a_18.fna	97.4931
10184d_18.fna	7085B_17.fna	97.4865
10184d_18.fna	2757A_18.fna	97.4861
10184d_18.fna	7415_2A_19.fna	97.4818
10184d_18.fna	9480a_18.fna	97.4788
10184d_18.fna	9361_1a_18.fna	97.4764
10184d_18.fna	3669A_18.fna	97.4764
10184d_18.fna	9470A_17.fna	97.4693
10184d_18.fna	7856_33A_18.fna	97.4689
10184d_18.fna	9471A_17.fna	97.4585
10184d_18.fna	6713_4a_18.fna	97.4496
10184d_18.fna	6986A_18.fna	97.4403
10184d_18.fna	2098_18.fna	97.4023
10184d_18.fna	6020b_19.fna	97.3955
10184d_18.fna	3581A_18.fna	97.3776
10184d_18.fna	9273B_19.fna	97.3619
10184d_18.fna	8026A_19.fna	97.3453
10299A_19.fna	10299A_19.fna	100
10299A_19.fna	1557A_20.fna	99.9413
10299A_19.fna	377A_20.fna	99.9401
10299A_19.fna	1192A_18.fna	99.882
10299A_19.fna	10424A_17.fna	99.8676
10299A_19.fna	5888b_18.fna	99.8219
10299A_19.fna	193A_20.fna	99.7768
10299A_19.fna	1285C_20.fna	99.7484
10299A_19.fna	1783B_18.fna	99.0825
10299A_19.fna	2522A_19.fna	99.0405
10299A_19.fna	9473E_17.fna	98.9929
10299A_19.fna	7657c_18.fna	98.98
10299A_19.fna	4719c_18.fna	98.9791
10299A_19.fna	6865H_19.fna	98.9702
10299A_19.fna	5687_2A_19.fna	98.9665
10299A_19.fna	6214a_18.fna	98.9597
10299A_19.fna	7852C_18.fna	98.9483
10299A_19.fna	7336_5a_19.fna	98.9434
10299A_19.fna	8475a_18.fna	98.9412
10299A_19.fna	10102A_19.fna	98.9405
10299A_19.fna	8518A_19.fna	98.9389
10299A_19.fna	7536_3B_19.fna	98.9369
10299A_19.fna	2805A_19.fna	98.9334
10299A_19.fna	1985_2B_20.fna	98.9319
10299A_19.fna	7967_3C_18.fna	98.9246
10299A_19.fna	9623A_17.fna	98.9138
10299A_19.fna	8581A_19.fna	98.904
10299A_19.fna	8114a_18.fna	98.9027
10299A_19.fna	1586A_18.fna	98.9021
10299A_19.fna	2757A_18.fna	98.901
10299A_19.fna	7520b_18.fna	98.9007
10299A_19.fna	9480a_18.fna	98.8997
10299A_19.fna	2217b_19.fna	98.8924
10299A_19.fna	8557_1a_18.fna	98.8858
10299A_19.fna	9530C_19.fna	98.8847
10299A_19.fna	5539a_18.fna	98.8843
10299A_19.fna	2949_1B_18.fna	98.8819
10299A_19.fna	2210B_18.fna	98.8815
10299A_19.fna	3779B_18.fna	98.8767
10299A_19.fna	5191_4A_19.fna	98.8754
10299A_19.fna	9198A_18.fna	98.8748
10299A_19.fna	1590A_18.fna	98.8741
10299A_19.fna	3669A_18.fna	98.8733
10299A_19.fna	5969_2a_18.fna	98.8677
10299A_19.fna	9478a_18.fna	98.8676
10299A_19.fna	5886a_18.fna	98.867
10299A_19.fna	549A_18.fna	98.8664
10299A_19.fna	2324a_19.fna	98.8651
10299A_19.fna	9529A_19.fna	98.862
10299A_19.fna	10095A_19.fna	98.8599
10299A_19.fna	4640b_18.fna	98.8582
10299A_19.fna	2601A_19.fna	98.8543
10299A_19.fna	3113_3A_18.fna	98.8504
10299A_19.fna	7771C_17.fna	98.8468
10299A_19.fna	4744b_18.fna	98.8363
10299A_19.fna	1991A_20.fna	98.8335
10299A_19.fna	6126a_19.fna	98.8335
10299A_19.fna	9218_4D_19.fna	98.8248
10299A_19.fna	9470A_17.fna	98.8081
10299A_19.fna	9471A_17.fna	98.7999
10299A_19.fna	4638c_18.fna	98.7993
10299A_19.fna	4121_E_19.fna	98.7961
10299A_19.fna	579A_18.fna	98.7925
10299A_19.fna	4184_18.fna	98.7906
10299A_19.fna	6168f_18.fna	98.7707
10299A_19.fna	1376B_18.fna	98.748
10299A_19.fna	7493_4B_18.fna	98.7254
10299A_19.fna	6530G_19.fna	98.7162
10299A_19.fna	2098_18.fna	98.7148
10299A_19.fna	3284A_19.fna	98.7109
10299A_19.fna	7370_2a_19.fna	98.7027
10299A_19.fna	8101a_18.fna	98.6972
10299A_19.fna	7085B_17.fna	98.6913
10299A_19.fna	6986A_18.fna	98.6726
10299A_19.fna	9273B_19.fna	98.6377
10299A_19.fna	3581A_18.fna	98.6354
10299A_19.fna	8026A_19.fna	98.6311
10299A_19.fna	6020b_19.fna	98.5828
10299A_19.fna	7847C_17.fna	98.1134
10299A_19.fna	3684_A_19.fna	98.0324
10299A_19.fna	7243_1a_18.fna	98.0105
10299A_19.fna	662A_18.fna	98.01
10299A_19.fna	9308AN7_18.fna	98.0016
10299A_19.fna	5231a_18.fna	97.9998
10299A_19.fna	4052C_18.fna	97.9965
10299A_19.fna	1337a_19.fna	97.9871
10299A_19.fna	6152a_18.fna	97.9858
10299A_19.fna	4273A_19.fna	97.9208
10299A_19.fna	1466a_19.fna	97.8559
10299A_19.fna	8947A_17.fna	97.8108
10299A_19.fna	7415_2A_19.fna	97.8076
10299A_19.fna	6713_4a_18.fna	97.8075
10299A_19.fna	7856_33A_18.fna	97.804
10299A_19.fna	3659B_19.fna	97.7846
10299A_19.fna	9361_1a_18.fna	97.7694
10299A_19.fna	2045A_18.fna	97.7681
10299A_19.fna	4967_B_19.fna	97.687
10299A_19.fna	7337B_17.fna	97.6556
10299A_19.fna	962A_20.fna	97.6361
10299A_19.fna	10184d_18.fna	97.6255
10299A_19.fna	2747G_19.fna	97.6047
10299A_19.fna	9521A_17.fna	97.6019
10299A_19.fna	9580d_18.fna	97.6003
10299A_19.fna	7791A_19.fna	97.5986
10299A_19.fna	5411e_18.fna	97.5909
10299A_19.fna	9419A_17.fna	97.5905
10299A_19.fna	8711A_19.fna	97.5822
10299A_19.fna	5439_A_19.fna	97.5791
10299A_19.fna	3410_4E_19.fna	97.5651
10299A_19.fna	5410a_18.fna	97.5478
10299A_19.fna	698d_19.fna	97.5418
10299A_19.fna	4433_2B_18.fna	97.4556
10299A_19.fna	6696A_19.fna	97.4107
10299A_19.fna	5367b_18.fna	97.3785
10424A_17.fna	10424A_17.fna	100
10424A_17.fna	5888b_18.fna	99.9438
10424A_17.fna	1557A_20.fna	99.9012
10424A_17.fna	377A_20.fna	99.901
10424A_17.fna	193A_20.fna	99.8951
10424A_17.fna	1192A_18.fna	99.8825
10424A_17.fna	10299A_19.fna	99.8766
10424A_17.fna	1285C_20.fna	99.8643
10424A_17.fna	1783B_18.fna	99.1245
10424A_17.fna	8114a_18.fna	99.1011
10424A_17.fna	4719c_18.fna	99.0936
10424A_17.fna	6214a_18.fna	99.0763
10424A_17.fna	7520b_18.fna	99.0747
10424A_17.fna	10102A_19.fna	99.058
10424A_17.fna	5886a_18.fna	99.0463
10424A_17.fna	8518A_19.fna	99.0462
10424A_17.fna	9478a_18.fna	99.0399
10424A_17.fna	7852C_18.fna	99.0325
10424A_17.fna	5539a_18.fna	99.0272
10424A_17.fna	7493_4B_18.fna	99.0259
10424A_17.fna	9529A_19.fna	99.0198
10424A_17.fna	9623A_17.fna	99.0171
10424A_17.fna	2522A_19.fna	99.0131
10424A_17.fna	4121_E_19.fna	99.0122
10424A_17.fna	1991A_20.fna	99.0077
10424A_17.fna	2217b_19.fna	99.0026
10424A_17.fna	6168f_18.fna	99.0018
10424A_17.fna	5191_4A_19.fna	99.001
10424A_17.fna	9473E_17.fna	98.9986
10424A_17.fna	2324a_19.fna	98.9959
10424A_17.fna	9530C_19.fna	98.9943
10424A_17.fna	6865H_19.fna	98.9929
10424A_17.fna	9480a_18.fna	98.9921
10424A_17.fna	7967_3C_18.fna	98.9919
10424A_17.fna	2601A_19.fna	98.9841
10424A_17.fna	7336_5a_19.fna	98.9823
10424A_17.fna	10095A_19.fna	98.9784
10424A_17.fna	7657c_18.fna	98.978
10424A_17.fna	7771C_17.fna	98.9758
10424A_17.fna	5687_2A_19.fna	98.9755
10424A_17.fna	2757A_18.fna	98.9739
10424A_17.fna	1985_2B_20.fna	98.9673
10424A_17.fna	1376B_18.fna	98.966
10424A_17.fna	2805A_19.fna	98.9647
10424A_17.fna	549A_18.fna	98.9627
10424A_17.fna	4744b_18.fna	98.9616
10424A_17.fna	5969_2a_18.fna	98.9596
10424A_17.fna	7536_3B_19.fna	98.9576
10424A_17.fna	8475a_18.fna	98.9572
10424A_17.fna	1590A_18.fna	98.9566
10424A_17.fna	8557_1a_18.fna	98.9524
10424A_17.fna	6530G_19.fna	98.9492
10424A_17.fna	9471A_17.fna	98.9487
10424A_17.fna	6126a_19.fna	98.9413
10424A_17.fna	4184_18.fna	98.9391
10424A_17.fna	1586A_18.fna	98.935
10424A_17.fna	3669A_18.fna	98.9331
10424A_17.fna	9198A_18.fna	98.9318
10424A_17.fna	2210B_18.fna	98.93
10424A_17.fna	3113_3A_18.fna	98.9295
10424A_17.fna	2949_1B_18.fna	98.9286
10424A_17.fna	9218_4D_19.fna	98.9279
10424A_17.fna	3779B_18.fna	98.9254
10424A_17.fna	8581A_19.fna	98.9222
10424A_17.fna	7370_2a_19.fna	98.9202
10424A_17.fna	9470A_17.fna	98.9122
10424A_17.fna	4640b_18.fna	98.9099
10424A_17.fna	4638c_18.fna	98.9055
10424A_17.fna	579A_18.fna	98.9003
10424A_17.fna	9273B_19.fna	98.8992
10424A_17.fna	3284A_19.fna	98.883
10424A_17.fna	8026A_19.fna	98.8302
10424A_17.fna	3581A_18.fna	98.8227
10424A_17.fna	7085B_17.fna	98.8136
10424A_17.fna	6020b_19.fna	98.7766
10424A_17.fna	2098_18.fna	98.7693
10424A_17.fna	8101a_18.fna	98.7668
10424A_17.fna	6986A_18.fna	98.7564
10424A_17.fna	662A_18.fna	98.1193
10424A_17.fna	7847C_17.fna	98.1142
10424A_17.fna	4273A_19.fna	98.0914
10424A_17.fna	4052C_18.fna	98.0877
10424A_17.fna	5231a_18.fna	98.0673
10424A_17.fna	6152a_18.fna	98.059
10424A_17.fna	3659B_19.fna	98.0425
10424A_17.fna	7243_1a_18.fna	98.035
10424A_17.fna	9308AN7_18.fna	98.0305
10424A_17.fna	3684_A_19.fna	98.0305
10424A_17.fna	1466a_19.fna	98.0303
10424A_17.fna	4967_B_19.fna	98.0088
10424A_17.fna	8947A_17.fna	97.9647
10424A_17.fna	1337a_19.fna	97.9628
10424A_17.fna	2045A_18.fna	97.9553
10424A_17.fna	9361_1a_18.fna	97.9426
10424A_17.fna	7415_2A_19.fna	97.9127
10424A_17.fna	7856_33A_18.fna	97.8993
10424A_17.fna	6713_4a_18.fna	97.8924
10424A_17.fna	7791A_19.fna	97.6946
10424A_17.fna	9419A_17.fna	97.68
10424A_17.fna	4433_2B_18.fna	97.6661
10424A_17.fna	2747G_19.fna	97.655
10424A_17.fna	9521A_17.fna	97.6421
10424A_17.fna	5410a_18.fna	97.6243
10424A_17.fna	3410_4E_19.fna	97.6184
10424A_17.fna	5439_A_19.fna	97.6057
10424A_17.fna	8711A_19.fna	97.6017
10424A_17.fna	962A_20.fna	97.5996
10424A_17.fna	5411e_18.fna	97.5963
10424A_17.fna	698d_19.fna	97.5959
10424A_17.fna	10184d_18.fna	97.5935
10424A_17.fna	7337B_17.fna	97.5805
10424A_17.fna	9580d_18.fna	97.5465
10424A_17.fna	5367b_18.fna	97.4718
10424A_17.fna	6696A_19.fna	97.3835
1192A_18.fna	1192A_18.fna	100
1192A_18.fna	377A_20.fna	99.9573
1192A_18.fna	1557A_20.fna	99.9547
1192A_18.fna	10299A_19.fna	99.9237
1192A_18.fna	10424A_17.fna	99.8822
1192A_18.fna	5888b_18.fna	99.8797
1192A_18.fna	1285C_20.fna	99.8602
1192A_18.fna	193A_20.fna	99.8492
1192A_18.fna	6214a_18.fna	99.1052
1192A_18.fna	1783B_18.fna	99.1006
1192A_18.fna	8114a_18.fna	99.0941
1192A_18.fna	7520b_18.fna	99.0831
1192A_18.fna	2522A_19.fna	99.0429
1192A_18.fna	4719c_18.fna	99.0269
1192A_18.fna	10102A_19.fna	99.0217
1192A_18.fna	7852C_18.fna	99.0162
1192A_18.fna	9473E_17.fna	99.0146
1192A_18.fna	549A_18.fna	99.0077
1192A_18.fna	5886a_18.fna	99.0021
1192A_18.fna	5687_2A_19.fna	99.0018
1192A_18.fna	6865H_19.fna	98.9986
1192A_18.fna	9478a_18.fna	98.9888
1192A_18.fna	1590A_18.fna	98.9812
1192A_18.fna	3779B_18.fna	98.9801
1192A_18.fna	10095A_19.fna	98.9788
1192A_18.fna	7967_3C_18.fna	98.9788
1192A_18.fna	8581A_19.fna	98.9754
1192A_18.fna	5969_2a_18.fna	98.9697
1192A_18.fna	7657c_18.fna	98.9676
1192A_18.fna	2217b_19.fna	98.9666
1192A_18.fna	7336_5a_19.fna	98.9641
1192A_18.fna	2805A_19.fna	98.9607
1192A_18.fna	4638c_18.fna	98.9594
1192A_18.fna	8518A_19.fna	98.9578
1192A_18.fna	7771C_17.fna	98.9569
1192A_18.fna	9530C_19.fna	98.9516
1192A_18.fna	9623A_17.fna	98.9514
1192A_18.fna	5539a_18.fna	98.9512
1192A_18.fna	7536_3B_19.fna	98.9482
1192A_18.fna	4640b_18.fna	98.9478
1192A_18.fna	5191_4A_19.fna	98.9426
1192A_18.fna	7493_4B_18.fna	98.9384
1192A_18.fna	4744b_18.fna	98.9381
1192A_18.fna	4121_E_19.fna	98.9363
1192A_18.fna	9198A_18.fna	98.934
1192A_18.fna	9529A_19.fna	98.9315
1192A_18.fna	8475a_18.fna	98.9295
1192A_18.fna	2757A_18.fna	98.929
1192A_18.fna	9480a_18.fna	98.9267
1192A_18.fna	3669A_18.fna	98.9248
1192A_18.fna	6168f_18.fna	98.9225
1192A_18.fna	1985_2B_20.fna	98.9221
1192A_18.fna	9218_4D_19.fna	98.9202
1192A_18.fna	1586A_18.fna	98.9144
1192A_18.fna	3113_3A_18.fna	98.9114
1192A_18.fna	1991A_20.fna	98.9103
1192A_18.fna	2324a_19.fna	98.9031
1192A_18.fna	2949_1B_18.fna	98.9006
1192A_18.fna	2210B_18.fna	98.8927
1192A_18.fna	9471A_17.fna	98.8915
1192A_18.fna	2601A_19.fna	98.8858
1192A_18.fna	8557_1a_18.fna	98.8844
1192A_18.fna	3284A_19.fna	98.8738
1192A_18.fna	1376B_18.fna	98.8668
1192A_18.fna	4184_18.fna	98.8498
1192A_18.fna	579A_18.fna	98.8496
1192A_18.fna	7370_2a_19.fna	98.8481
1192A_18.fna	6530G_19.fna	98.8454
1192A_18.fna	9273B_19.fna	98.8338
1192A_18.fna	6126a_19.fna	98.8317
1192A_18.fna	9470A_17.fna	98.8288
1192A_18.fna	6986A_18.fna	98.7863
1192A_18.fna	8101a_18.fna	98.7815
1192A_18.fna	8026A_19.fna	98.761
1192A_18.fna	3581A_18.fna	98.7466
1192A_18.fna	2098_18.fna	98.7346
1192A_18.fna	6020b_19.fna	98.7024
1192A_18.fna	7085B_17.fna	98.6897
1192A_18.fna	7847C_17.fna	98.1169
1192A_18.fna	662A_18.fna	98.0594
1192A_18.fna	5231a_18.fna	98.0543
1192A_18.fna	4052C_18.fna	98.0481
1192A_18.fna	7243_1a_18.fna	98.0325
1192A_18.fna	3684_A_19.fna	98.0251
1192A_18.fna	6152a_18.fna	98.0017
1192A_18.fna	3659B_19.fna	97.9997
1192A_18.fna	9308AN7_18.fna	97.9961
1192A_18.fna	1337a_19.fna	97.9752
1192A_18.fna	4273A_19.fna	97.9719
1192A_18.fna	1466a_19.fna	97.9523
1192A_18.fna	4967_B_19.fna	97.8956
1192A_18.fna	7415_2A_19.fna	97.894
1192A_18.fna	6713_4a_18.fna	97.8639
1192A_18.fna	9361_1a_18.fna	97.8579
1192A_18.fna	8947A_17.fna	97.8351
1192A_18.fna	7856_33A_18.fna	97.8346
1192A_18.fna	2045A_18.fna	97.8052
1192A_18.fna	10184d_18.fna	97.6913
1192A_18.fna	9580d_18.fna	97.6679
1192A_18.fna	962A_20.fna	97.6571
1192A_18.fna	8711A_19.fna	97.6457
1192A_18.fna	7337B_17.fna	97.6366
1192A_18.fna	5410a_18.fna	97.6296
1192A_18.fna	5411e_18.fna	97.6079
1192A_18.fna	5439_A_19.fna	97.6002
1192A_18.fna	4433_2B_18.fna	97.5948
1192A_18.fna	9419A_17.fna	97.5947
1192A_18.fna	7791A_19.fna	97.5854
1192A_18.fna	9521A_17.fna	97.5791
1192A_18.fna	2747G_19.fna	97.5685
1192A_18.fna	3410_4E_19.fna	97.5452
1192A_18.fna	698d_19.fna	97.543
1192A_18.fna	6696A_19.fna	97.4565
1192A_18.fna	5367b_18.fna	97.4411
1285C_20.fna	1285C_20.fna	100
1285C_20.fna	1557A_20.fna	99.8932
1285C_20.fna	377A_20.fna	99.8879
1285C_20.fna	1192A_18.fna	99.8815
1285C_20.fna	10299A_19.fna	99.8326
1285C_20.fna	10424A_17.fna	99.8215
1285C_20.fna	5888b_18.fna	99.7974
1285C_20.fna	193A_20.fna	99.7872
1285C_20.fna	8114a_18.fna	99.056
1285C_20.fna	9473E_17.fna	99.0177
1285C_20.fna	7657c_18.fna	99.0167
1285C_20.fna	8518A_19.fna	99.0155
1285C_20.fna	10102A_19.fna	99.0116
1285C_20.fna	5687_2A_19.fna	99.0076
1285C_20.fna	1783B_18.fna	99.0023
1285C_20.fna	9623A_17.fna	98.996
1285C_20.fna	2522A_19.fna	98.9877
1285C_20.fna	2805A_19.fna	98.9827
1285C_20.fna	7520b_18.fna	98.9782
1285C_20.fna	2217b_19.fna	98.9715
1285C_20.fna	4719c_18.fna	98.9644
1285C_20.fna	7852C_18.fna	98.9603
1285C_20.fna	6214a_18.fna	98.9596
1285C_20.fna	9529A_19.fna	98.9589
1285C_20.fna	7967_3C_18.fna	98.9514
1285C_20.fna	4121_E_19.fna	98.9481
1285C_20.fna	549A_18.fna	98.9472
1285C_20.fna	5191_4A_19.fna	98.9451
1285C_20.fna	10095A_19.fna	98.9399
1285C_20.fna	9530C_19.fna	98.9373
1285C_20.fna	5969_2a_18.fna	98.9336
1285C_20.fna	4638c_18.fna	98.9333
1285C_20.fna	6865H_19.fna	98.9249
1285C_20.fna	6168f_18.fna	98.9231
1285C_20.fna	5886a_18.fna	98.9213
1285C_20.fna	2324a_19.fna	98.9137
1285C_20.fna	9218_4D_19.fna	98.9097
1285C_20.fna	7536_3B_19.fna	98.9083
1285C_20.fna	1985_2B_20.fna	98.9064
1285C_20.fna	7771C_17.fna	98.8944
1285C_20.fna	4640b_18.fna	98.8921
1285C_20.fna	7336_5a_19.fna	98.8882
1285C_20.fna	1991A_20.fna	98.886
1285C_20.fna	1590A_18.fna	98.8852
1285C_20.fna	2601A_19.fna	98.8813
1285C_20.fna	1376B_18.fna	98.88
1285C_20.fna	4744b_18.fna	98.8793
1285C_20.fna	9198A_18.fna	98.8776
1285C_20.fna	2757A_18.fna	98.8741
1285C_20.fna	5539a_18.fna	98.8731
1285C_20.fna	9480a_18.fna	98.8719
1285C_20.fna	3779B_18.fna	98.8709
1285C_20.fna	2210B_18.fna	98.8667
1285C_20.fna	9478a_18.fna	98.8644
1285C_20.fna	8581A_19.fna	98.8628
1285C_20.fna	579A_18.fna	98.8549
1285C_20.fna	4184_18.fna	98.8498
1285C_20.fna	8557_1a_18.fna	98.847
1285C_20.fna	3669A_18.fna	98.8404
1285C_20.fna	7370_2a_19.fna	98.8386
1285C_20.fna	8475a_18.fna	98.8324
1285C_20.fna	7493_4B_18.fna	98.828
1285C_20.fna	1586A_18.fna	98.8245
1285C_20.fna	6530G_19.fna	98.8208
1285C_20.fna	3284A_19.fna	98.8116
1285C_20.fna	9471A_17.fna	98.8055
1285C_20.fna	2949_1B_18.fna	98.8029
1285C_20.fna	6126a_19.fna	98.792
1285C_20.fna	3113_3A_18.fna	98.7701
1285C_20.fna	9470A_17.fna	98.7494
1285C_20.fna	8026A_19.fna	98.7407
1285C_20.fna	7085B_17.fna	98.7357
1285C_20.fna	6986A_18.fna	98.7181
1285C_20.fna	8101a_18.fna	98.7176
1285C_20.fna	3581A_18.fna	98.7079
1285C_20.fna	9273B_19.fna	98.7019
1285C_20.fna	6020b_19.fna	98.6785
1285C_20.fna	2098_18.fna	98.6492
1285C_20.fna	7847C_17.fna	98.0907
1285C_20.fna	662A_18.fna	98.0519
1285C_20.fna	9308AN7_18.fna	98.0263
1285C_20.fna	4052C_18.fna	97.9858
1285C_20.fna	5231a_18.fna	97.974
1285C_20.fna	7243_1a_18.fna	97.9502
1285C_20.fna	4273A_19.fna	97.9488
1285C_20.fna	3684_A_19.fna	97.9222
1285C_20.fna	3659B_19.fna	97.8788
1285C_20.fna	6152a_18.fna	97.8787
1285C_20.fna	1337a_19.fna	97.8731
1285C_20.fna	1466a_19.fna	97.8578
1285C_20.fna	8947A_17.fna	97.817
1285C_20.fna	4967_B_19.fna	97.8142
1285C_20.fna	2045A_18.fna	97.8039
1285C_20.fna	6713_4a_18.fna	97.7975
1285C_20.fna	7415_2A_19.fna	97.7685
1285C_20.fna	7856_33A_18.fna	97.7679
1285C_20.fna	9361_1a_18.fna	97.7294
1285C_20.fna	962A_20.fna	97.6744
1285C_20.fna	7337B_17.fna	97.6426
1285C_20.fna	8711A_19.fna	97.6334
1285C_20.fna	7791A_19.fna	97.6143
1285C_20.fna	10184d_18.fna	97.6104
1285C_20.fna	5411e_18.fna	97.5899
1285C_20.fna	5439_A_19.fna	97.5882
1285C_20.fna	9521A_17.fna	97.5804
1285C_20.fna	5410a_18.fna	97.5685
1285C_20.fna	698d_19.fna	97.564
1285C_20.fna	2747G_19.fna	97.5618
1285C_20.fna	9419A_17.fna	97.561
1285C_20.fna	9580d_18.fna	97.5597
1285C_20.fna	3410_4E_19.fna	97.4793
1285C_20.fna	4433_2B_18.fna	97.4603
1285C_20.fna	5367b_18.fna	97.4044
1285C_20.fna	6696A_19.fna	97.3787
1337a_19.fna	1337a_19.fna	100
1337a_19.fna	9308AN7_18.fna	99.812
1337a_19.fna	3684_A_19.fna	99.7363
1337a_19.fna	7243_1a_18.fna	99.7119
1337a_19.fna	5231a_18.fna	99.7089
1337a_19.fna	6152a_18.fna	99.6738
1337a_19.fna	4273A_19.fna	99.648
1337a_19.fna	1466a_19.fna	99.6128
1337a_19.fna	3659B_19.fna	99.6093
1337a_19.fna	4052C_18.fna	98.8497
1337a_19.fna	4967_B_19.fna	98.6068
1337a_19.fna	7847C_17.fna	98.5505
1337a_19.fna	662A_18.fna	98.4787
1337a_19.fna	8947A_17.fna	98.4586
1337a_19.fna	2045A_18.fna	98.4532
1337a_19.fna	7856_33A_18.fna	98.4458
1337a_19.fna	6713_4a_18.fna	98.4458
1337a_19.fna	9361_1a_18.fna	98.4197
1337a_19.fna	7415_2A_19.fna	98.407
1337a_19.fna	3779B_18.fna	98.1092
1337a_19.fna	10424A_17.fna	98.0835
1337a_19.fna	9478a_18.fna	98.07
1337a_19.fna	1590A_18.fna	98.0619
1337a_19.fna	6214a_18.fna	98.0607
1337a_19.fna	5539a_18.fna	98.0537
1337a_19.fna	4719c_18.fna	98.0532
1337a_19.fna	5687_2A_19.fna	98.0529
1337a_19.fna	10299A_19.fna	98.0487
1337a_19.fna	10095A_19.fna	98.0479
1337a_19.fna	5886a_18.fna	98.0454
1337a_19.fna	1783B_18.fna	98.0434
1337a_19.fna	9530C_19.fna	98.0397
1337a_19.fna	7520b_18.fna	98.0394
1337a_19.fna	2757A_18.fna	98.0347
1337a_19.fna	8557_1a_18.fna	98.0329
1337a_19.fna	4744b_18.fna	98.0306
1337a_19.fna	2522A_19.fna	98.0304
1337a_19.fna	8114a_18.fna	98.0244
1337a_19.fna	5888b_18.fna	98.0219
1337a_19.fna	4638c_18.fna	98.0167
1337a_19.fna	8475a_18.fna	98.0151
1337a_19.fna	5969_2a_18.fna	98.0146
1337a_19.fna	3669A_18.fna	98.0112
1337a_19.fna	3113_3A_18.fna	98.009
1337a_19.fna	9470A_17.fna	98.0065
1337a_19.fna	377A_20.fna	98.0051
1337a_19.fna	6865H_19.fna	98.004
1337a_19.fna	1985_2B_20.fna	98.0006
1337a_19.fna	1557A_20.fna	98.0002
1337a_19.fna	8518A_19.fna	97.9982
1337a_19.fna	1991A_20.fna	97.9965
1337a_19.fna	6126a_19.fna	97.9964
1337a_19.fna	2805A_19.fna	97.9943
1337a_19.fna	4640b_18.fna	97.9938
1337a_19.fna	9218_4D_19.fna	97.9897
1337a_19.fna	4121_E_19.fna	97.9882
1337a_19.fna	1586A_18.fna	97.987
1337a_19.fna	9480a_18.fna	97.9866
1337a_19.fna	2601A_19.fna	97.9861
1337a_19.fna	9471A_17.fna	97.9858
1337a_19.fna	2324a_19.fna	97.9801
1337a_19.fna	7852C_18.fna	97.9796
1337a_19.fna	10102A_19.fna	97.9778
1337a_19.fna	6530G_19.fna	97.9701
1337a_19.fna	9623A_17.fna	97.9699
1337a_19.fna	549A_18.fna	97.9682
1337a_19.fna	9473E_17.fna	97.967
1337a_19.fna	2949_1B_18.fna	97.9664
1337a_19.fna	2217b_19.fna	97.9648
1337a_19.fna	5191_4A_19.fna	97.9632
1337a_19.fna	9198A_18.fna	97.9624
1337a_19.fna	7771C_17.fna	97.9609
1337a_19.fna	7967_3C_18.fna	97.9599
1337a_19.fna	7536_3B_19.fna	97.9503
1337a_19.fna	9273B_19.fna	97.95
1337a_19.fna	8581A_19.fna	97.9427
1337a_19.fna	1192A_18.fna	97.9401
1337a_19.fna	4184_18.fna	97.9399
1337a_19.fna	7370_2a_19.fna	97.9366
1337a_19.fna	6168f_18.fna	97.9362
1337a_19.fna	2210B_18.fna	97.9324
1337a_19.fna	7336_5a_19.fna	97.9226
1337a_19.fna	1285C_20.fna	97.9223
1337a_19.fna	193A_20.fna	97.9184
1337a_19.fna	579A_18.fna	97.9145
1337a_19.fna	1376B_18.fna	97.9106
1337a_19.fna	3284A_19.fna	97.9056
1337a_19.fna	9529A_19.fna	97.8958
1337a_19.fna	7657c_18.fna	97.8894
1337a_19.fna	5411e_18.fna	97.8572
1337a_19.fna	7493_4B_18.fna	97.8533
1337a_19.fna	3410_4E_19.fna	97.8341
1337a_19.fna	5410a_18.fna	97.8227
1337a_19.fna	2098_18.fna	97.8105
1337a_19.fna	962A_20.fna	97.8102
1337a_19.fna	9521A_17.fna	97.8097
1337a_19.fna	10184d_18.fna	97.8019
1337a_19.fna	2747G_19.fna	97.7818
1337a_19.fna	6986A_18.fna	97.7769
1337a_19.fna	7791A_19.fna	97.7765
1337a_19.fna	8711A_19.fna	97.7753
1337a_19.fna	7085B_17.fna	97.7732
1337a_19.fna	9419A_17.fna	97.7478
1337a_19.fna	6020b_19.fna	97.7439
1337a_19.fna	698d_19.fna	97.7414
1337a_19.fna	8026A_19.fna	97.7391
1337a_19.fna	7337B_17.fna	97.739
1337a_19.fna	8101a_18.fna	97.7372
1337a_19.fna	9580d_18.fna	97.7255
1337a_19.fna	3581A_18.fna	97.7171
1337a_19.fna	5439_A_19.fna	97.7034
1337a_19.fna	4433_2B_18.fna	97.6902
1337a_19.fna	5367b_18.fna	97.4837
1337a_19.fna	6696A_19.fna	97.4717
1376B_18.fna	1376B_18.fna	100
1376B_18.fna	4184_18.fna	99.9856
1376B_18.fna	7370_2a_19.fna	99.9832
1376B_18.fna	6530G_19.fna	99.9515
1376B_18.fna	9478a_18.fna	99.8325
1376B_18.fna	2217b_19.fna	99.789
1376B_18.fna	1991A_20.fna	99.7721
1376B_18.fna	1590A_18.fna	99.7678
1376B_18.fna	10095A_19.fna	99.7538
1376B_18.fna	4638c_18.fna	99.7517
1376B_18.fna	2324a_19.fna	99.7493
1376B_18.fna	549A_18.fna	99.7262
1376B_18.fna	2601A_19.fna	99.7258
1376B_18.fna	9530C_19.fna	99.7158
1376B_18.fna	2805A_19.fna	99.7118
1376B_18.fna	9198A_18.fna	99.7089
1376B_18.fna	7493_4B_18.fna	99.703
1376B_18.fna	5539a_18.fna	99.7021
1376B_18.fna	6168f_18.fna	99.6901
1376B_18.fna	2210B_18.fna	99.6888
1376B_18.fna	1985_2B_20.fna	99.6616
1376B_18.fna	2522A_19.fna	99.0055
1376B_18.fna	5687_2A_19.fna	98.9709
1376B_18.fna	9473E_17.fna	98.9364
1376B_18.fna	9529A_19.fna	98.921
1376B_18.fna	10102A_19.fna	98.9174
1376B_18.fna	10424A_17.fna	98.9087
1376B_18.fna	7967_3C_18.fna	98.9002
1376B_18.fna	3779B_18.fna	98.8928
1376B_18.fna	7657c_18.fna	98.8912
1376B_18.fna	4744b_18.fna	98.8745
1376B_18.fna	2757A_18.fna	98.8696
1376B_18.fna	9480a_18.fna	98.8605
1376B_18.fna	8557_1a_18.fna	98.8576
1376B_18.fna	3669A_18.fna	98.8541
1376B_18.fna	8518A_19.fna	98.8508
1376B_18.fna	6126a_19.fna	98.8485
1376B_18.fna	5191_4A_19.fna	98.8478
1376B_18.fna	8475a_18.fna	98.8469
1376B_18.fna	9623A_17.fna	98.8463
1376B_18.fna	1285C_20.fna	98.846
1376B_18.fna	5888b_18.fna	98.8457
1376B_18.fna	2949_1B_18.fna	98.8419
1376B_18.fna	1586A_18.fna	98.8388
1376B_18.fna	4640b_18.fna	98.8374
1376B_18.fna	1192A_18.fna	98.8352
1376B_18.fna	7852C_18.fna	98.8335
1376B_18.fna	6865H_19.fna	98.8292
1376B_18.fna	3113_3A_18.fna	98.8264
1376B_18.fna	7771C_17.fna	98.8244
1376B_18.fna	9471A_17.fna	98.8225
1376B_18.fna	5969_2a_18.fna	98.8225
1376B_18.fna	5886a_18.fna	98.821
1376B_18.fna	9218_4D_19.fna	98.8096
1376B_18.fna	4719c_18.fna	98.7997
1376B_18.fna	9470A_17.fna	98.7975
1376B_18.fna	193A_20.fna	98.7945
1376B_18.fna	10299A_19.fna	98.7914
1376B_18.fna	1783B_18.fna	98.783
1376B_18.fna	377A_20.fna	98.7489
1376B_18.fna	7536_3B_19.fna	98.7427
1376B_18.fna	8581A_19.fna	98.7326
1376B_18.fna	7336_5a_19.fna	98.73
1376B_18.fna	4121_E_19.fna	98.7298
1376B_18.fna	579A_18.fna	98.7272
1376B_18.fna	7520b_18.fna	98.7142
1376B_18.fna	1557A_20.fna	98.6998
1376B_18.fna	8114a_18.fna	98.6728
1376B_18.fna	9273B_19.fna	98.6683
1376B_18.fna	6214a_18.fna	98.6291
1376B_18.fna	8101a_18.fna	98.6281
1376B_18.fna	7085B_17.fna	98.6262
1376B_18.fna	3284A_19.fna	98.6149
1376B_18.fna	6986A_18.fna	98.6105
1376B_18.fna	2098_18.fna	98.5637
1376B_18.fna	8026A_19.fna	98.5439
1376B_18.fna	6020b_19.fna	98.4627
1376B_18.fna	3581A_18.fna	98.4533
1376B_18.fna	7847C_17.fna	98.1467
1376B_18.fna	9308AN7_18.fna	97.9738
1376B_18.fna	3684_A_19.fna	97.968
1376B_18.fna	7243_1a_18.fna	97.9598
1376B_18.fna	662A_18.fna	97.9477
1376B_18.fna	4052C_18.fna	97.9454
1376B_18.fna	4273A_19.fna	97.9218
1376B_18.fna	1337a_19.fna	97.85
1376B_18.fna	6152a_18.fna	97.8418
1376B_18.fna	5231a_18.fna	97.8384
1376B_18.fna	8947A_17.fna	97.8322
1376B_18.fna	3659B_19.fna	97.8101
1376B_18.fna	2045A_18.fna	97.8052
1376B_18.fna	4967_B_19.fna	97.7993
1376B_18.fna	6713_4a_18.fna	97.7796
1376B_18.fna	7856_33A_18.fna	97.7507
1376B_18.fna	7415_2A_19.fna	97.7317
1376B_18.fna	9361_1a_18.fna	97.7056
1376B_18.fna	1466a_19.fna	97.665
1376B_18.fna	4433_2B_18.fna	97.651
1376B_18.fna	9521A_17.fna	97.617
1376B_18.fna	7337B_17.fna	97.6046
1376B_18.fna	9419A_17.fna	97.6026
1376B_18.fna	7791A_19.fna	97.5988
1376B_18.fna	5411e_18.fna	97.5788
1376B_18.fna	962A_20.fna	97.5733
1376B_18.fna	5410a_18.fna	97.5652
1376B_18.fna	9580d_18.fna	97.555
1376B_18.fna	8711A_19.fna	97.5536
1376B_18.fna	10184d_18.fna	97.5131
1376B_18.fna	3410_4E_19.fna	97.5071
1376B_18.fna	698d_19.fna	97.4938
1376B_18.fna	2747G_19.fna	97.4647
1376B_18.fna	5439_A_19.fna	97.4605
1376B_18.fna	5367b_18.fna	97.2886
1376B_18.fna	6696A_19.fna	97.2617
1466a_19.fna	1466a_19.fna	100
1466a_19.fna	9308AN7_18.fna	99.8039
1466a_19.fna	3659B_19.fna	99.7934
1466a_19.fna	7243_1a_18.fna	99.6955
1466a_19.fna	3684_A_19.fna	99.6785
1466a_19.fna	6152a_18.fna	99.6602
1466a_19.fna	4273A_19.fna	99.6302
1466a_19.fna	5231a_18.fna	99.5775
1466a_19.fna	1337a_19.fna	99.5598
1466a_19.fna	4052C_18.fna	98.8017
1466a_19.fna	4967_B_19.fna	98.72
1466a_19.fna	7847C_17.fna	98.5611
1466a_19.fna	2045A_18.fna	98.3584
1466a_19.fna	6713_4a_18.fna	98.3305
1466a_19.fna	7415_2A_19.fna	98.3166
1466a_19.fna	8947A_17.fna	98.3158
1466a_19.fna	662A_18.fna	98.313
1466a_19.fna	9361_1a_18.fna	98.3055
1466a_19.fna	7856_33A_18.fna	98.2703
1466a_19.fna	2522A_19.fna	98.0442
1466a_19.fna	5687_2A_19.fna	98.0437
1466a_19.fna	1783B_18.fna	98.0325
1466a_19.fna	3779B_18.fna	98.0269
1466a_19.fna	9478a_18.fna	98.0181
1466a_19.fna	4638c_18.fna	98.018
1466a_19.fna	9218_4D_19.fna	98.0121
1466a_19.fna	5888b_18.fna	98.0108
1466a_19.fna	7493_4B_18.fna	97.9884
1466a_19.fna	10424A_17.fna	97.9876
1466a_19.fna	9473E_17.fna	97.9835
1466a_19.fna	2601A_19.fna	97.9822
1466a_19.fna	2210B_18.fna	97.9818
1466a_19.fna	1991A_20.fna	97.9788
1466a_19.fna	5969_2a_18.fna	97.9778
1466a_19.fna	2217b_19.fna	97.9744
1466a_19.fna	6865H_19.fna	97.9701
1466a_19.fna	9623A_17.fna	97.9675
1466a_19.fna	7771C_17.fna	97.9513
1466a_19.fna	9529A_19.fna	97.9368
1466a_19.fna	1192A_18.fna	97.9343
1466a_19.fna	10095A_19.fna	97.9267
1466a_19.fna	1590A_18.fna	97.9173
1466a_19.fna	7852C_18.fna	97.9159
1466a_19.fna	9470A_17.fna	97.9143
1466a_19.fna	9480a_18.fna	97.9138
1466a_19.fna	6126a_19.fna	97.9094
1466a_19.fna	10102A_19.fna	97.9093
1466a_19.fna	549A_18.fna	97.9082
1466a_19.fna	4121_E_19.fna	97.9063
1466a_19.fna	7520b_18.fna	97.9029
1466a_19.fna	4744b_18.fna	97.9013
1466a_19.fna	1285C_20.fna	97.9012
1466a_19.fna	7657c_18.fna	97.898
1466a_19.fna	7967_3C_18.fna	97.8952
1466a_19.fna	5191_4A_19.fna	97.8928
1466a_19.fna	8475a_18.fna	97.8908
1466a_19.fna	4640b_18.fna	97.8884
1466a_19.fna	3669A_18.fna	97.8829
1466a_19.fna	2757A_18.fna	97.8764
1466a_19.fna	7536_3B_19.fna	97.8747
1466a_19.fna	5886a_18.fna	97.873
1466a_19.fna	1586A_18.fna	97.8723
1466a_19.fna	4719c_18.fna	97.8653
1466a_19.fna	3113_3A_18.fna	97.8633
1466a_19.fna	8518A_19.fna	97.863
1466a_19.fna	8557_1a_18.fna	97.8614
1466a_19.fna	2324a_19.fna	97.8614
1466a_19.fna	8114a_18.fna	97.8613
1466a_19.fna	9198A_18.fna	97.8608
1466a_19.fna	9471A_17.fna	97.8532
1466a_19.fna	193A_20.fna	97.8523
1466a_19.fna	2949_1B_18.fna	97.8509
1466a_19.fna	7336_5a_19.fna	97.8461
1466a_19.fna	4184_18.fna	97.8356
1466a_19.fna	579A_18.fna	97.811
1466a_19.fna	8581A_19.fna	97.8051
1466a_19.fna	6168f_18.fna	97.8012
1466a_19.fna	5539a_18.fna	97.7778
1466a_19.fna	10299A_19.fna	97.7734
1466a_19.fna	6214a_18.fna	97.7725
1466a_19.fna	3284A_19.fna	97.7632
1466a_19.fna	1985_2B_20.fna	97.7621
1466a_19.fna	9580d_18.fna	97.7528
1466a_19.fna	6530G_19.fna	97.7486
1466a_19.fna	9530C_19.fna	97.7445
1466a_19.fna	3581A_18.fna	97.7304
1466a_19.fna	6986A_18.fna	97.7285
1466a_19.fna	7791A_19.fna	97.7257
1466a_19.fna	7085B_17.fna	97.7253
1466a_19.fna	5410a_18.fna	97.7243
1466a_19.fna	2805A_19.fna	97.7209
1466a_19.fna	7370_2a_19.fna	97.7179
1466a_19.fna	1376B_18.fna	97.7074
1466a_19.fna	8711A_19.fna	97.6991
1466a_19.fna	8026A_19.fna	97.6934
1466a_19.fna	9273B_19.fna	97.6913
1466a_19.fna	6020b_19.fna	97.6823
1466a_19.fna	8101a_18.fna	97.6663
1466a_19.fna	10184d_18.fna	97.6627
1466a_19.fna	9521A_17.fna	97.6624
1466a_19.fna	962A_20.fna	97.6603
1466a_19.fna	9419A_17.fna	97.6486
1466a_19.fna	1557A_20.fna	97.6383
1466a_19.fna	2098_18.fna	97.634
1466a_19.fna	5439_A_19.fna	97.624
1466a_19.fna	377A_20.fna	97.5997
1466a_19.fna	7337B_17.fna	97.5996
1466a_19.fna	5411e_18.fna	97.5875
1466a_19.fna	698d_19.fna	97.5244
1466a_19.fna	3410_4E_19.fna	97.5039
1466a_19.fna	2747G_19.fna	97.4891
1466a_19.fna	6696A_19.fna	97.4516
1466a_19.fna	4433_2B_18.fna	97.4506
1466a_19.fna	5367b_18.fna	97.4192
1557A_20.fna	1557A_20.fna	100
1557A_20.fna	377A_20.fna	99.9989
1557A_20.fna	10299A_19.fna	99.9605
1557A_20.fna	1192A_18.fna	99.9199
1557A_20.fna	10424A_17.fna	99.8961
1557A_20.fna	1285C_20.fna	99.8684
1557A_20.fna	5888b_18.fna	99.8009
1557A_20.fna	193A_20.fna	99.798
1557A_20.fna	1783B_18.fna	99.0812
1557A_20.fna	8518A_19.fna	99.044
1557A_20.fna	9473E_17.fna	99.0289
1557A_20.fna	2522A_19.fna	99.0284
1557A_20.fna	9530C_19.fna	99.008
1557A_20.fna	5687_2A_19.fna	99.008
1557A_20.fna	8114a_18.fna	99.0016
1557A_20.fna	4719c_18.fna	98.9833
1557A_20.fna	7657c_18.fna	98.9828
1557A_20.fna	5886a_18.fna	98.976
1557A_20.fna	3669A_18.fna	98.9686
1557A_20.fna	9529A_19.fna	98.9678
1557A_20.fna	7967_3C_18.fna	98.966
1557A_20.fna	7852C_18.fna	98.9602
1557A_20.fna	9623A_17.fna	98.9524
1557A_20.fna	2757A_18.fna	98.9494
1557A_20.fna	2217b_19.fna	98.947
1557A_20.fna	8557_1a_18.fna	98.9455
1557A_20.fna	6865H_19.fna	98.9404
1557A_20.fna	8475a_18.fna	98.9387
1557A_20.fna	9480a_18.fna	98.9355
1557A_20.fna	5191_4A_19.fna	98.933
1557A_20.fna	1586A_18.fna	98.9327
1557A_20.fna	7771C_17.fna	98.929
1557A_20.fna	1590A_18.fna	98.9183
1557A_20.fna	4638c_18.fna	98.9146
1557A_20.fna	549A_18.fna	98.9144
1557A_20.fna	4640b_18.fna	98.9142
1557A_20.fna	5969_2a_18.fna	98.9132
1557A_20.fna	6126a_19.fna	98.9132
1557A_20.fna	10095A_19.fna	98.9107
1557A_20.fna	9470A_17.fna	98.9089
1557A_20.fna	2805A_19.fna	98.9086
1557A_20.fna	10102A_19.fna	98.9081
1557A_20.fna	9218_4D_19.fna	98.9021
1557A_20.fna	5539a_18.fna	98.8998
1557A_20.fna	4744b_18.fna	98.8967
1557A_20.fna	7336_5a_19.fna	98.8961
1557A_20.fna	2949_1B_18.fna	98.8941
1557A_20.fna	1985_2B_20.fna	98.8927
1557A_20.fna	9471A_17.fna	98.8923
1557A_20.fna	3779B_18.fna	98.8854
1557A_20.fna	2210B_18.fna	98.8833
1557A_20.fna	9198A_18.fna	98.8823
1557A_20.fna	7520b_18.fna	98.8818
1557A_20.fna	3113_3A_18.fna	98.8809
1557A_20.fna	2601A_19.fna	98.8744
1557A_20.fna	9478a_18.fna	98.8701
1557A_20.fna	6214a_18.fna	98.866
1557A_20.fna	8581A_19.fna	98.8514
1557A_20.fna	2324a_19.fna	98.8495
1557A_20.fna	7536_3B_19.fna	98.8441
1557A_20.fna	4184_18.fna	98.8255
1557A_20.fna	579A_18.fna	98.8231
1557A_20.fna	6168f_18.fna	98.8197
1557A_20.fna	1991A_20.fna	98.8019
1557A_20.fna	6986A_18.fna	98.7799
1557A_20.fna	7493_4B_18.fna	98.7694
1557A_20.fna	6530G_19.fna	98.7657
1557A_20.fna	1376B_18.fna	98.7635
1557A_20.fna	4121_E_19.fna	98.7501
1557A_20.fna	7370_2a_19.fna	98.7416
1557A_20.fna	8101a_18.fna	98.7256
1557A_20.fna	7085B_17.fna	98.722
1557A_20.fna	3284A_19.fna	98.6878
1557A_20.fna	2098_18.fna	98.6809
1557A_20.fna	8026A_19.fna	98.6652
1557A_20.fna	3581A_18.fna	98.6422
1557A_20.fna	9273B_19.fna	98.622
1557A_20.fna	6020b_19.fna	98.5701
1557A_20.fna	7847C_17.fna	98.1077
1557A_20.fna	662A_18.fna	98.032
1557A_20.fna	7243_1a_18.fna	98.002
1557A_20.fna	4273A_19.fna	97.9994
1557A_20.fna	3684_A_19.fna	97.9984
1557A_20.fna	9308AN7_18.fna	97.9953
1557A_20.fna	5231a_18.fna	97.9645
1557A_20.fna	6152a_18.fna	97.9615
1557A_20.fna	4052C_18.fna	97.9597
1557A_20.fna	1337a_19.fna	97.9159
1557A_20.fna	1466a_19.fna	97.7497
1557A_20.fna	8947A_17.fna	97.7404
1557A_20.fna	9361_1a_18.fna	97.7301
1557A_20.fna	4967_B_19.fna	97.7275
1557A_20.fna	6713_4a_18.fna	97.7247
1557A_20.fna	2045A_18.fna	97.7206
1557A_20.fna	7856_33A_18.fna	97.7095
1557A_20.fna	7415_2A_19.fna	97.6994
1557A_20.fna	3659B_19.fna	97.6596
1557A_20.fna	9521A_17.fna	97.6589
1557A_20.fna	10184d_18.fna	97.6588
1557A_20.fna	962A_20.fna	97.6328
1557A_20.fna	5411e_18.fna	97.6255
1557A_20.fna	7337B_17.fna	97.6186
1557A_20.fna	8711A_19.fna	97.6184
1557A_20.fna	7791A_19.fna	97.6111
1557A_20.fna	9580d_18.fna	97.5992
1557A_20.fna	5439_A_19.fna	97.5775
1557A_20.fna	5410a_18.fna	97.5711
1557A_20.fna	9419A_17.fna	97.5338
1557A_20.fna	2747G_19.fna	97.5014
1557A_20.fna	3410_4E_19.fna	97.4776
1557A_20.fna	698d_19.fna	97.451
1557A_20.fna	5367b_18.fna	97.3864
1557A_20.fna	4433_2B_18.fna	97.3713
1557A_20.fna	6696A_19.fna	97.3226
1586A_18.fna	1586A_18.fna	100
1586A_18.fna	7967_3C_18.fna	99.995
1586A_18.fna	4744b_18.fna	99.9911
1586A_18.fna	7852C_18.fna	99.9898
1586A_18.fna	4640b_18.fna	99.9892
1586A_18.fna	8475a_18.fna	99.983
1586A_18.fna	2757A_18.fna	99.979
1586A_18.fna	8557_1a_18.fna	99.9767
1586A_18.fna	9480a_18.fna	99.9659
1586A_18.fna	2949_1B_18.fna	99.9353
1586A_18.fna	3669A_18.fna	99.9261
1586A_18.fna	3113_3A_18.fna	99.9255
1586A_18.fna	3779B_18.fna	99.9179
1586A_18.fna	9471A_17.fna	99.8766
1586A_18.fna	7536_3B_19.fna	99.8754
1586A_18.fna	6126a_19.fna	99.8729
1586A_18.fna	5687_2A_19.fna	99.8596
1586A_18.fna	7336_5a_19.fna	99.8587
1586A_18.fna	9470A_17.fna	99.8486
1586A_18.fna	5969_2a_18.fna	99.847
1586A_18.fna	9623A_17.fna	99.8272
1586A_18.fna	7771C_17.fna	99.7923
1586A_18.fna	9218_4D_19.fna	99.7448
1586A_18.fna	10424A_17.fna	99.0002
1586A_18.fna	4719c_18.fna	98.9897
1586A_18.fna	5888b_18.fna	98.9869
1586A_18.fna	377A_20.fna	98.9799
1586A_18.fna	9473E_17.fna	98.9779
1586A_18.fna	6214a_18.fna	98.9642
1586A_18.fna	5539a_18.fna	98.9638
1586A_18.fna	10102A_19.fna	98.9614
1586A_18.fna	2522A_19.fna	98.957
1586A_18.fna	2805A_19.fna	98.9546
1586A_18.fna	1557A_20.fna	98.9531
1586A_18.fna	8518A_19.fna	98.9418
1586A_18.fna	9530C_19.fna	98.94
1586A_18.fna	5886a_18.fna	98.9378
1586A_18.fna	9478a_18.fna	98.9364
1586A_18.fna	2217b_19.fna	98.9358
1586A_18.fna	7657c_18.fna	98.93
1586A_18.fna	5191_4A_19.fna	98.9257
1586A_18.fna	2601A_19.fna	98.9234
1586A_18.fna	1192A_18.fna	98.9089
1586A_18.fna	1590A_18.fna	98.9063
1586A_18.fna	1285C_20.fna	98.9001
1586A_18.fna	1991A_20.fna	98.8991
1586A_18.fna	6865H_19.fna	98.8948
1586A_18.fna	10299A_19.fna	98.8908
1586A_18.fna	2324a_19.fna	98.8894
1586A_18.fna	9198A_18.fna	98.8874
1586A_18.fna	7493_4B_18.fna	98.8868
1586A_18.fna	1985_2B_20.fna	98.8825
1586A_18.fna	193A_20.fna	98.8824
1586A_18.fna	4184_18.fna	98.8771
1586A_18.fna	549A_18.fna	98.8741
1586A_18.fna	8581A_19.fna	98.8671
1586A_18.fna	9529A_19.fna	98.8641
1586A_18.fna	4121_E_19.fna	98.862
1586A_18.fna	4638c_18.fna	98.8576
1586A_18.fna	579A_18.fna	98.8533
1586A_18.fna	6168f_18.fna	98.8423
1586A_18.fna	8026A_19.fna	98.8381
1586A_18.fna	7370_2a_19.fna	98.8162
1586A_18.fna	10095A_19.fna	98.8122
1586A_18.fna	8114a_18.fna	98.8106
1586A_18.fna	1783B_18.fna	98.7998
1586A_18.fna	3581A_18.fna	98.7864
1586A_18.fna	6530G_19.fna	98.7736
1586A_18.fna	6020b_19.fna	98.7675
1586A_18.fna	1376B_18.fna	98.7601
1586A_18.fna	6986A_18.fna	98.7472
1586A_18.fna	2210B_18.fna	98.7411
1586A_18.fna	8101a_18.fna	98.7221
1586A_18.fna	7085B_17.fna	98.7219
1586A_18.fna	7520b_18.fna	98.7213
1586A_18.fna	2098_18.fna	98.7174
1586A_18.fna	9273B_19.fna	98.7159
1586A_18.fna	3284A_19.fna	98.6968
1586A_18.fna	7847C_17.fna	98.1228
1586A_18.fna	662A_18.fna	98.04
1586A_18.fna	4052C_18.fna	98.0082
1586A_18.fna	4273A_19.fna	98.008
1586A_18.fna	6152a_18.fna	97.9906
1586A_18.fna	1337a_19.fna	97.982
1586A_18.fna	5231a_18.fna	97.9796
1586A_18.fna	7243_1a_18.fna	97.971
1586A_18.fna	9308AN7_18.fna	97.969
1586A_18.fna	4967_B_19.fna	97.9686
1586A_18.fna	3684_A_19.fna	97.9684
1586A_18.fna	1466a_19.fna	97.8766
1586A_18.fna	8947A_17.fna	97.861
1586A_18.fna	9361_1a_18.fna	97.8455
1586A_18.fna	3659B_19.fna	97.8453
1586A_18.fna	2045A_18.fna	97.8452
1586A_18.fna	7856_33A_18.fna	97.8416
1586A_18.fna	7415_2A_19.fna	97.8388
1586A_18.fna	6713_4a_18.fna	97.7976
1586A_18.fna	4433_2B_18.fna	97.5869
1586A_18.fna	9521A_17.fna	97.5647
1586A_18.fna	5411e_18.fna	97.5631
1586A_18.fna	7337B_17.fna	97.5419
1586A_18.fna	10184d_18.fna	97.5416
1586A_18.fna	9580d_18.fna	97.5372
1586A_18.fna	5410a_18.fna	97.5352
1586A_18.fna	7791A_19.fna	97.5111
1586A_18.fna	2747G_19.fna	97.4941
1586A_18.fna	9419A_17.fna	97.491
1586A_18.fna	5439_A_19.fna	97.4752
1586A_18.fna	8711A_19.fna	97.4601
1586A_18.fna	962A_20.fna	97.4534
1586A_18.fna	698d_19.fna	97.444
1586A_18.fna	3410_4E_19.fna	97.4427
1586A_18.fna	5367b_18.fna	97.3092
1586A_18.fna	6696A_19.fna	97.2887
1590A_18.fna	1590A_18.fna	100
1590A_18.fna	9478a_18.fna	99.9201
1590A_18.fna	9530C_19.fna	99.8899
1590A_18.fna	5539a_18.fna	99.8874
1590A_18.fna	549A_18.fna	99.8872
1590A_18.fna	2601A_19.fna	99.8744
1590A_18.fna	9198A_18.fna	99.8729
1590A_18.fna	7493_4B_18.fna	99.8696
1590A_18.fna	10095A_19.fna	99.8672
1590A_18.fna	1991A_20.fna	99.8588
1590A_18.fna	2805A_19.fna	99.8468
1590A_18.fna	4638c_18.fna	99.8398
1590A_18.fna	6168f_18.fna	99.8386
1590A_18.fna	2324a_19.fna	99.8315
1590A_18.fna	2217b_19.fna	99.8264
1590A_18.fna	1985_2B_20.fna	99.8254
1590A_18.fna	2210B_18.fna	99.7838
1590A_18.fna	7370_2a_19.fna	99.7594
1590A_18.fna	6530G_19.fna	99.758
1590A_18.fna	4184_18.fna	99.7411
1590A_18.fna	1376B_18.fna	99.718
1590A_18.fna	10102A_19.fna	99.029
1590A_18.fna	9473E_17.fna	98.9882
1590A_18.fna	2522A_19.fna	98.9733
1590A_18.fna	10424A_17.fna	98.9536
1590A_18.fna	8518A_19.fna	98.9503
1590A_18.fna	1192A_18.fna	98.9475
1590A_18.fna	193A_20.fna	98.9411
1590A_18.fna	8475a_18.fna	98.9396
1590A_18.fna	7852C_18.fna	98.9385
1590A_18.fna	7967_3C_18.fna	98.9352
1590A_18.fna	3779B_18.fna	98.9325
1590A_18.fna	5687_2A_19.fna	98.9324
1590A_18.fna	9480a_18.fna	98.9255
1590A_18.fna	1285C_20.fna	98.9189
1590A_18.fna	4640b_18.fna	98.9149
1590A_18.fna	2757A_18.fna	98.9136
1590A_18.fna	4744b_18.fna	98.9115
1590A_18.fna	5969_2a_18.fna	98.908
1590A_18.fna	5191_4A_19.fna	98.9062
1590A_18.fna	7657c_18.fna	98.9029
1590A_18.fna	2949_1B_18.fna	98.9023
1590A_18.fna	377A_20.fna	98.9002
1590A_18.fna	5886a_18.fna	98.8954
1590A_18.fna	3113_3A_18.fna	98.8912
1590A_18.fna	9623A_17.fna	98.8906
1590A_18.fna	7771C_17.fna	98.8904
1590A_18.fna	8114a_18.fna	98.8894
1590A_18.fna	1557A_20.fna	98.8871
1590A_18.fna	10299A_19.fna	98.8795
1590A_18.fna	3669A_18.fna	98.8766
1590A_18.fna	5888b_18.fna	98.8764
1590A_18.fna	8581A_19.fna	98.8741
1590A_18.fna	7536_3B_19.fna	98.8737
1590A_18.fna	1586A_18.fna	98.8655
1590A_18.fna	8557_1a_18.fna	98.8575
1590A_18.fna	1783B_18.fna	98.8549
1590A_18.fna	7520b_18.fna	98.8518
1590A_18.fna	579A_18.fna	98.8463
1590A_18.fna	9529A_19.fna	98.8414
1590A_18.fna	4121_E_19.fna	98.8337
1590A_18.fna	7336_5a_19.fna	98.8308
1590A_18.fna	9218_4D_19.fna	98.8209
1590A_18.fna	4719c_18.fna	98.8157
1590A_18.fna	6126a_19.fna	98.8131
1590A_18.fna	9471A_17.fna	98.8075
1590A_18.fna	6865H_19.fna	98.7907
1590A_18.fna	6214a_18.fna	98.7831
1590A_18.fna	9470A_17.fna	98.779
1590A_18.fna	3284A_19.fna	98.7477
1590A_18.fna	2098_18.fna	98.7257
1590A_18.fna	9273B_19.fna	98.7177
1590A_18.fna	8101a_18.fna	98.7143
1590A_18.fna	6986A_18.fna	98.6999
1590A_18.fna	8026A_19.fna	98.6607
1590A_18.fna	6020b_19.fna	98.6512
1590A_18.fna	3581A_18.fna	98.645
1590A_18.fna	7085B_17.fna	98.6069
1590A_18.fna	7847C_17.fna	98.1458
1590A_18.fna	662A_18.fna	98.061
1590A_18.fna	9308AN7_18.fna	98.0394
1590A_18.fna	7243_1a_18.fna	98.0357
1590A_18.fna	3684_A_19.fna	98.0314
1590A_18.fna	5231a_18.fna	98.0177
1590A_18.fna	4052C_18.fna	97.9991
1590A_18.fna	4273A_19.fna	97.9724
1590A_18.fna	6152a_18.fna	97.9724
1590A_18.fna	1466a_19.fna	97.9627
1590A_18.fna	1337a_19.fna	97.9545
1590A_18.fna	8947A_17.fna	97.9117
1590A_18.fna	2045A_18.fna	97.893
1590A_18.fna	3659B_19.fna	97.892
1590A_18.fna	7415_2A_19.fna	97.8792
1590A_18.fna	6713_4a_18.fna	97.8428
1590A_18.fna	9361_1a_18.fna	97.8181
1590A_18.fna	4967_B_19.fna	97.818
1590A_18.fna	7856_33A_18.fna	97.8054
1590A_18.fna	10184d_18.fna	97.7085
1590A_18.fna	8711A_19.fna	97.6424
1590A_18.fna	7791A_19.fna	97.631
1590A_18.fna	9521A_17.fna	97.6203
1590A_18.fna	7337B_17.fna	97.6081
1590A_18.fna	5411e_18.fna	97.6062
1590A_18.fna	5439_A_19.fna	97.6028
1590A_18.fna	962A_20.fna	97.5954
1590A_18.fna	9580d_18.fna	97.5837
1590A_18.fna	5410a_18.fna	97.5793
1590A_18.fna	698d_19.fna	97.5759
1590A_18.fna	3410_4E_19.fna	97.5659
1590A_18.fna	4433_2B_18.fna	97.559
1590A_18.fna	9419A_17.fna	97.5382
1590A_18.fna	2747G_19.fna	97.5282
1590A_18.fna	5367b_18.fna	97.4605
1590A_18.fna	6696A_19.fna	97.4301
1783B_18.fna	1783B_18.fna	100
1783B_18.fna	8114a_18.fna	99.9046
1783B_18.fna	7520b_18.fna	99.8002
1783B_18.fna	4719c_18.fna	99.799
1783B_18.fna	6214a_18.fna	99.7946
1783B_18.fna	4121_E_19.fna	99.1048
1783B_18.fna	5888b_18.fna	99.0916
1783B_18.fna	8518A_19.fna	99.0819
1783B_18.fna	10424A_17.fna	99.0785
1783B_18.fna	5191_4A_19.fna	99.072
1783B_18.fna	6865H_19.fna	99.0578
1783B_18.fna	1557A_20.fna	99.053
1783B_18.fna	2522A_19.fna	99.0493
1783B_18.fna	5687_2A_19.fna	99.0383
1783B_18.fna	1192A_18.fna	99.0332
1783B_18.fna	377A_20.fna	99.0328
1783B_18.fna	10299A_19.fna	99.0256
1783B_18.fna	1285C_20.fna	99.0037
1783B_18.fna	193A_20.fna	98.9954
1783B_18.fna	10102A_19.fna	98.9939
1783B_18.fna	9473E_17.fna	98.9909
1783B_18.fna	2601A_19.fna	98.9872
1783B_18.fna	9530C_19.fna	98.9832
1783B_18.fna	5969_2a_18.fna	98.9832
1783B_18.fna	5886a_18.fna	98.977
1783B_18.fna	7852C_18.fna	98.9765
1783B_18.fna	8581A_19.fna	98.9737
1783B_18.fna	9623A_17.fna	98.9693
1783B_18.fna	9529A_19.fna	98.9635
1783B_18.fna	7771C_17.fna	98.9589
1783B_18.fna	4638c_18.fna	98.9564
1783B_18.fna	7657c_18.fna	98.9441
1783B_18.fna	1991A_20.fna	98.9427
1783B_18.fna	8101a_18.fna	98.9324
1783B_18.fna	9218_4D_19.fna	98.9296
1783B_18.fna	2805A_19.fna	98.9184
1783B_18.fna	3779B_18.fna	98.9116
1783B_18.fna	1985_2B_20.fna	98.911
1783B_18.fna	7967_3C_18.fna	98.9088
1783B_18.fna	549A_18.fna	98.9058
1783B_18.fna	2324a_19.fna	98.8987
1783B_18.fna	2757A_18.fna	98.8958
1783B_18.fna	7536_3B_19.fna	98.8945
1783B_18.fna	10095A_19.fna	98.8927
1783B_18.fna	8026A_19.fna	98.8926
1783B_18.fna	6126a_19.fna	98.8911
1783B_18.fna	7336_5a_19.fna	98.8909
1783B_18.fna	3669A_18.fna	98.8897
1783B_18.fna	7493_4B_18.fna	98.888
1783B_18.fna	7085B_17.fna	98.8826
1783B_18.fna	6168f_18.fna	98.8811
1783B_18.fna	1590A_18.fna	98.8708
1783B_18.fna	2210B_18.fna	98.8698
1783B_18.fna	2949_1B_18.fna	98.866
1783B_18.fna	8557_1a_18.fna	98.8659
1783B_18.fna	579A_18.fna	98.8636
1783B_18.fna	3581A_18.fna	98.863
1783B_18.fna	9470A_17.fna	98.8603
1783B_18.fna	2217b_19.fna	98.8599
1783B_18.fna	9480a_18.fna	98.8574
1783B_18.fna	6530G_19.fna	98.8556
1783B_18.fna	9198A_18.fna	98.8524
1783B_18.fna	3113_3A_18.fna	98.8503
1783B_18.fna	8475a_18.fna	98.8502
1783B_18.fna	2098_18.fna	98.8473
1783B_18.fna	5539a_18.fna	98.8465
1783B_18.fna	6020b_19.fna	98.843
1783B_18.fna	1586A_18.fna	98.8385
1783B_18.fna	4184_18.fna	98.8297
1783B_18.fna	9478a_18.fna	98.8271
1783B_18.fna	4640b_18.fna	98.8194
1783B_18.fna	4744b_18.fna	98.8113
1783B_18.fna	1376B_18.fna	98.8093
1783B_18.fna	9471A_17.fna	98.8062
1783B_18.fna	7370_2a_19.fna	98.7931
1783B_18.fna	6986A_18.fna	98.7928
1783B_18.fna	9273B_19.fna	98.7824
1783B_18.fna	3284A_19.fna	98.7474
1783B_18.fna	7847C_17.fna	98.138
1783B_18.fna	3684_A_19.fna	98.0886
1783B_18.fna	7243_1a_18.fna	98.0791
1783B_18.fna	9308AN7_18.fna	98.0667
1783B_18.fna	662A_18.fna	98.0225
1783B_18.fna	4052C_18.fna	98.0141
1783B_18.fna	6152a_18.fna	97.9976
1783B_18.fna	5231a_18.fna	97.9816
1783B_18.fna	4273A_19.fna	97.9465
1783B_18.fna	3659B_19.fna	97.9393
1783B_18.fna	1337a_19.fna	97.9319
1783B_18.fna	1466a_19.fna	97.9161
1783B_18.fna	2045A_18.fna	97.9109
1783B_18.fna	6713_4a_18.fna	97.9009
1783B_18.fna	7415_2A_19.fna	97.8871
1783B_18.fna	4967_B_19.fna	97.8869
1783B_18.fna	8947A_17.fna	97.8821
1783B_18.fna	9361_1a_18.fna	97.8397
1783B_18.fna	7856_33A_18.fna	97.8141
1783B_18.fna	7791A_19.fna	97.6183
1783B_18.fna	9580d_18.fna	97.6018
1783B_18.fna	9419A_17.fna	97.5979
1783B_18.fna	962A_20.fna	97.5944
1783B_18.fna	2747G_19.fna	97.5742
1783B_18.fna	10184d_18.fna	97.5669
1783B_18.fna	5410a_18.fna	97.5664
1783B_18.fna	8711A_19.fna	97.5588
1783B_18.fna	9521A_17.fna	97.5582
1783B_18.fna	5439_A_19.fna	97.5498
1783B_18.fna	3410_4E_19.fna	97.5367
1783B_18.fna	7337B_17.fna	97.5249
1783B_18.fna	5411e_18.fna	97.5172
1783B_18.fna	4433_2B_18.fna	97.5128
1783B_18.fna	698d_19.fna	97.5112
1783B_18.fna	6696A_19.fna	97.3465
1783B_18.fna	5367b_18.fna	97.2835
193A_20.fna	193A_20.fna	100
193A_20.fna	1192A_18.fna	99.8661
193A_20.fna	10424A_17.fna	99.8658
193A_20.fna	377A_20.fna	99.8255
193A_20.fna	5888b_18.fna	99.8239
193A_20.fna	1557A_20.fna	99.8221
193A_20.fna	1285C_20.fna	99.8128
193A_20.fna	10299A_19.fna	99.7246
193A_20.fna	1783B_18.fna	99.0469
193A_20.fna	8114a_18.fna	99.0329
193A_20.fna	9473E_17.fna	99.013
193A_20.fna	8518A_19.fna	99.003
193A_20.fna	5687_2A_19.fna	98.998
193A_20.fna	7657c_18.fna	98.9956
193A_20.fna	2522A_19.fna	98.9881
193A_20.fna	7771C_17.fna	98.9719
193A_20.fna	5191_4A_19.fna	98.971
193A_20.fna	2210B_18.fna	98.9693
193A_20.fna	6865H_19.fna	98.9683
193A_20.fna	8557_1a_18.fna	98.9581
193A_20.fna	10102A_19.fna	98.9568
193A_20.fna	7852C_18.fna	98.9554
193A_20.fna	7967_3C_18.fna	98.9508
193A_20.fna	4744b_18.fna	98.9494
193A_20.fna	4640b_18.fna	98.9485
193A_20.fna	3779B_18.fna	98.9468
193A_20.fna	549A_18.fna	98.9394
193A_20.fna	2217b_19.fna	98.9386
193A_20.fna	6214a_18.fna	98.9384
193A_20.fna	9480a_18.fna	98.9375
193A_20.fna	1590A_18.fna	98.9281
193A_20.fna	5886a_18.fna	98.9277
193A_20.fna	9623A_17.fna	98.9274
193A_20.fna	2757A_18.fna	98.9261
193A_20.fna	4638c_18.fna	98.9249
193A_20.fna	5969_2a_18.fna	98.9244
193A_20.fna	2601A_19.fna	98.9242
193A_20.fna	10095A_19.fna	98.9197
193A_20.fna	9529A_19.fna	98.9196
193A_20.fna	2805A_19.fna	98.8978
193A_20.fna	4719c_18.fna	98.8963
193A_20.fna	8475a_18.fna	98.896
193A_20.fna	4121_E_19.fna	98.8809
193A_20.fna	1586A_18.fna	98.8794
193A_20.fna	7520b_18.fna	98.8768
193A_20.fna	2324a_19.fna	98.8767
193A_20.fna	7536_3B_19.fna	98.875
193A_20.fna	5539a_18.fna	98.8737
193A_20.fna	7493_4B_18.fna	98.8718
193A_20.fna	3113_3A_18.fna	98.8693
193A_20.fna	6126a_19.fna	98.8662
193A_20.fna	1991A_20.fna	98.8659
193A_20.fna	2949_1B_18.fna	98.8625
193A_20.fna	3669A_18.fna	98.8615
193A_20.fna	9198A_18.fna	98.8543
193A_20.fna	9470A_17.fna	98.8531
193A_20.fna	1985_2B_20.fna	98.8429
193A_20.fna	9530C_19.fna	98.8413
193A_20.fna	9478a_18.fna	98.8409
193A_20.fna	8581A_19.fna	98.8408
193A_20.fna	7336_5a_19.fna	98.8377
193A_20.fna	4184_18.fna	98.8315
193A_20.fna	9471A_17.fna	98.8282
193A_20.fna	6168f_18.fna	98.8158
193A_20.fna	9218_4D_19.fna	98.7941
193A_20.fna	579A_18.fna	98.7921
193A_20.fna	2098_18.fna	98.7609
193A_20.fna	1376B_18.fna	98.752
193A_20.fna	6530G_19.fna	98.7301
193A_20.fna	8101a_18.fna	98.7226
193A_20.fna	7370_2a_19.fna	98.7222
193A_20.fna	6986A_18.fna	98.7044
193A_20.fna	8026A_19.fna	98.6858
193A_20.fna	3284A_19.fna	98.6788
193A_20.fna	9273B_19.fna	98.6549
193A_20.fna	7085B_17.fna	98.6449
193A_20.fna	6020b_19.fna	98.6065
193A_20.fna	3581A_18.fna	98.5908
193A_20.fna	7847C_17.fna	98.109
193A_20.fna	4052C_18.fna	98.0041
193A_20.fna	9308AN7_18.fna	97.9728
193A_20.fna	662A_18.fna	97.9695
193A_20.fna	7243_1a_18.fna	97.9694
193A_20.fna	3684_A_19.fna	97.9479
193A_20.fna	1337a_19.fna	97.9359
193A_20.fna	4273A_19.fna	97.8701
193A_20.fna	2045A_18.fna	97.8607
193A_20.fna	3659B_19.fna	97.8601
193A_20.fna	7415_2A_19.fna	97.8446
193A_20.fna	1466a_19.fna	97.8333
193A_20.fna	6152a_18.fna	97.8212
193A_20.fna	5231a_18.fna	97.8207
193A_20.fna	8947A_17.fna	97.8161
193A_20.fna	9361_1a_18.fna	97.8141
193A_20.fna	4967_B_19.fna	97.7823
193A_20.fna	7856_33A_18.fna	97.7602
193A_20.fna	6713_4a_18.fna	97.7545
193A_20.fna	5410a_18.fna	97.6607
193A_20.fna	9419A_17.fna	97.6375
193A_20.fna	7791A_19.fna	97.5966
193A_20.fna	962A_20.fna	97.582
193A_20.fna	7337B_17.fna	97.5773
193A_20.fna	10184d_18.fna	97.5764
193A_20.fna	2747G_19.fna	97.5444
193A_20.fna	8711A_19.fna	97.5371
193A_20.fna	3410_4E_19.fna	97.5215
193A_20.fna	4433_2B_18.fna	97.5101
193A_20.fna	5439_A_19.fna	97.5067
193A_20.fna	9521A_17.fna	97.4863
193A_20.fna	5411e_18.fna	97.4849
193A_20.fna	9580d_18.fna	97.4844
193A_20.fna	698d_19.fna	97.4582
193A_20.fna	6696A_19.fna	97.42
193A_20.fna	5367b_18.fna	97.3273
1985_2B_20.fna	1985_2B_20.fna	100
1985_2B_20.fna	9198A_18.fna	99.8955
1985_2B_20.fna	2217b_19.fna	99.872
1985_2B_20.fna	9530C_19.fna	99.8491
1985_2B_20.fna	5539a_18.fna	99.8314
1985_2B_20.fna	2805A_19.fna	99.831
1985_2B_20.fna	2210B_18.fna	99.8294
1985_2B_20.fna	4638c_18.fna	99.827
1985_2B_20.fna	2324a_19.fna	99.8268
1985_2B_20.fna	1991A_20.fna	99.825
1985_2B_20.fna	4184_18.fna	99.8138
1985_2B_20.fna	2601A_19.fna	99.8126
1985_2B_20.fna	9478a_18.fna	99.81
1985_2B_20.fna	549A_18.fna	99.8092
1985_2B_20.fna	10095A_19.fna	99.8077
1985_2B_20.fna	6168f_18.fna	99.8009
1985_2B_20.fna	1590A_18.fna	99.7981
1985_2B_20.fna	6530G_19.fna	99.7576
1985_2B_20.fna	7370_2a_19.fna	99.7108
1985_2B_20.fna	7493_4B_18.fna	99.6994
1985_2B_20.fna	1376B_18.fna	99.642
1985_2B_20.fna	5687_2A_19.fna	99.0492
1985_2B_20.fna	9473E_17.fna	99.0391
1985_2B_20.fna	2522A_19.fna	99.0024
1985_2B_20.fna	7967_3C_18.fna	98.9994
1985_2B_20.fna	7657c_18.fna	98.998
1985_2B_20.fna	10424A_17.fna	98.9691
1985_2B_20.fna	10102A_19.fna	98.9594
1985_2B_20.fna	7852C_18.fna	98.9585
1985_2B_20.fna	1586A_18.fna	98.9557
1985_2B_20.fna	5969_2a_18.fna	98.9546
1985_2B_20.fna	5888b_18.fna	98.953
1985_2B_20.fna	1192A_18.fna	98.9498
1985_2B_20.fna	9623A_17.fna	98.9452
1985_2B_20.fna	10299A_19.fna	98.9445
1985_2B_20.fna	7771C_17.fna	98.9438
1985_2B_20.fna	8518A_19.fna	98.931
1985_2B_20.fna	8475a_18.fna	98.9262
1985_2B_20.fna	8581A_19.fna	98.9245
1985_2B_20.fna	4744b_18.fna	98.9234
1985_2B_20.fna	4640b_18.fna	98.9205
1985_2B_20.fna	2757A_18.fna	98.9191
1985_2B_20.fna	7536_3B_19.fna	98.9179
1985_2B_20.fna	1557A_20.fna	98.9162
1985_2B_20.fna	5886a_18.fna	98.9159
1985_2B_20.fna	377A_20.fna	98.9155
1985_2B_20.fna	3669A_18.fna	98.9153
1985_2B_20.fna	9480a_18.fna	98.9071
1985_2B_20.fna	1783B_18.fna	98.9058
1985_2B_20.fna	6865H_19.fna	98.9042
1985_2B_20.fna	3779B_18.fna	98.9038
1985_2B_20.fna	9471A_17.fna	98.9014
1985_2B_20.fna	8557_1a_18.fna	98.9013
1985_2B_20.fna	7336_5a_19.fna	98.8926
1985_2B_20.fna	6126a_19.fna	98.8858
1985_2B_20.fna	193A_20.fna	98.8776
1985_2B_20.fna	9529A_19.fna	98.8757
1985_2B_20.fna	3113_3A_18.fna	98.8716
1985_2B_20.fna	5191_4A_19.fna	98.867
1985_2B_20.fna	2949_1B_18.fna	98.8658
1985_2B_20.fna	1285C_20.fna	98.8562
1985_2B_20.fna	4121_E_19.fna	98.848
1985_2B_20.fna	9470A_17.fna	98.8444
1985_2B_20.fna	579A_18.fna	98.836
1985_2B_20.fna	8114a_18.fna	98.8307
1985_2B_20.fna	4719c_18.fna	98.8287
1985_2B_20.fna	9218_4D_19.fna	98.8255
1985_2B_20.fna	9273B_19.fna	98.8007
1985_2B_20.fna	7520b_18.fna	98.7842
1985_2B_20.fna	6214a_18.fna	98.7827
1985_2B_20.fna	6986A_18.fna	98.7736
1985_2B_20.fna	3284A_19.fna	98.7713
1985_2B_20.fna	8101a_18.fna	98.7354
1985_2B_20.fna	2098_18.fna	98.6996
1985_2B_20.fna	7085B_17.fna	98.6683
1985_2B_20.fna	6020b_19.fna	98.6418
1985_2B_20.fna	8026A_19.fna	98.634
1985_2B_20.fna	3581A_18.fna	98.5976
1985_2B_20.fna	7847C_17.fna	98.1422
1985_2B_20.fna	4052C_18.fna	98.0694
1985_2B_20.fna	3684_A_19.fna	98.052
1985_2B_20.fna	662A_18.fna	98.0364
1985_2B_20.fna	7243_1a_18.fna	98.0129
1985_2B_20.fna	9308AN7_18.fna	98.0113
1985_2B_20.fna	6152a_18.fna	97.9825
1985_2B_20.fna	4273A_19.fna	97.9752
1985_2B_20.fna	5231a_18.fna	97.9126
1985_2B_20.fna	2045A_18.fna	97.907
1985_2B_20.fna	8947A_17.fna	97.9048
1985_2B_20.fna	7415_2A_19.fna	97.8838
1985_2B_20.fna	3659B_19.fna	97.8777
1985_2B_20.fna	1337a_19.fna	97.8678
1985_2B_20.fna	9361_1a_18.fna	97.8307
1985_2B_20.fna	4967_B_19.fna	97.7929
1985_2B_20.fna	7856_33A_18.fna	97.7854
1985_2B_20.fna	6713_4a_18.fna	97.7842
1985_2B_20.fna	1466a_19.fna	97.7368
1985_2B_20.fna	962A_20.fna	97.7031
1985_2B_20.fna	9580d_18.fna	97.6878
1985_2B_20.fna	9521A_17.fna	97.6846
1985_2B_20.fna	5410a_18.fna	97.6683
1985_2B_20.fna	8711A_19.fna	97.6647
1985_2B_20.fna	5411e_18.fna	97.6556
1985_2B_20.fna	5439_A_19.fna	97.6521
1985_2B_20.fna	7337B_17.fna	97.6334
1985_2B_20.fna	7791A_19.fna	97.6246
1985_2B_20.fna	10184d_18.fna	97.6177
1985_2B_20.fna	4433_2B_18.fna	97.6065
1985_2B_20.fna	9419A_17.fna	97.6056
1985_2B_20.fna	2747G_19.fna	97.5917
1985_2B_20.fna	3410_4E_19.fna	97.5763
1985_2B_20.fna	698d_19.fna	97.491
1985_2B_20.fna	6696A_19.fna	97.4507
1985_2B_20.fna	5367b_18.fna	97.4332
1991A_20.fna	1991A_20.fna	100
1991A_20.fna	6168f_18.fna	99.9301
1991A_20.fna	10095A_19.fna	99.8849
1991A_20.fna	1985_2B_20.fna	99.8809
1991A_20.fna	9478a_18.fna	99.8674
1991A_20.fna	2217b_19.fna	99.8654
1991A_20.fna	1590A_18.fna	99.8648
1991A_20.fna	9198A_18.fna	99.8638
1991A_20.fna	2601A_19.fna	99.8631
1991A_20.fna	7493_4B_18.fna	99.8628
1991A_20.fna	4638c_18.fna	99.8535
1991A_20.fna	5539a_18.fna	99.8488
1991A_20.fna	549A_18.fna	99.842
1991A_20.fna	4184_18.fna	99.8234
1991A_20.fna	2805A_19.fna	99.8036
1991A_20.fna	2324a_19.fna	99.8022
1991A_20.fna	2210B_18.fna	99.7876
1991A_20.fna	9530C_19.fna	99.7858
1991A_20.fna	1376B_18.fna	99.7658
1991A_20.fna	6530G_19.fna	99.7542
1991A_20.fna	7370_2a_19.fna	99.7415
1991A_20.fna	9473E_17.fna	99.0311
1991A_20.fna	5687_2A_19.fna	98.9968
1991A_20.fna	2522A_19.fna	98.9946
1991A_20.fna	7852C_18.fna	98.9515
1991A_20.fna	9623A_17.fna	98.9462
1991A_20.fna	1285C_20.fna	98.9435
1991A_20.fna	1192A_18.fna	98.9418
1991A_20.fna	7657c_18.fna	98.9414
1991A_20.fna	10424A_17.fna	98.9379
1991A_20.fna	7967_3C_18.fna	98.9373
1991A_20.fna	10299A_19.fna	98.9311
1991A_20.fna	2757A_18.fna	98.9238
1991A_20.fna	10102A_19.fna	98.9238
1991A_20.fna	3669A_18.fna	98.9203
1991A_20.fna	7771C_17.fna	98.9188
1991A_20.fna	3779B_18.fna	98.9167
1991A_20.fna	1783B_18.fna	98.9159
1991A_20.fna	1586A_18.fna	98.9156
1991A_20.fna	8475a_18.fna	98.9107
1991A_20.fna	9480a_18.fna	98.9105
1991A_20.fna	6865H_19.fna	98.9094
1991A_20.fna	4719c_18.fna	98.9066
1991A_20.fna	5888b_18.fna	98.901
1991A_20.fna	9471A_17.fna	98.9006
1991A_20.fna	7336_5a_19.fna	98.8938
1991A_20.fna	4640b_18.fna	98.8933
1991A_20.fna	4744b_18.fna	98.8925
1991A_20.fna	193A_20.fna	98.8903
1991A_20.fna	7536_3B_19.fna	98.8865
1991A_20.fna	5969_2a_18.fna	98.8838
1991A_20.fna	8557_1a_18.fna	98.8819
1991A_20.fna	377A_20.fna	98.8789
1991A_20.fna	1557A_20.fna	98.8749
1991A_20.fna	8581A_19.fna	98.8748
1991A_20.fna	9470A_17.fna	98.8662
1991A_20.fna	6126a_19.fna	98.8605
1991A_20.fna	9529A_19.fna	98.8547
1991A_20.fna	3113_3A_18.fna	98.8499
1991A_20.fna	5886a_18.fna	98.8443
1991A_20.fna	2949_1B_18.fna	98.8438
1991A_20.fna	8518A_19.fna	98.8401
1991A_20.fna	9218_4D_19.fna	98.8378
1991A_20.fna	6214a_18.fna	98.8358
1991A_20.fna	3284A_19.fna	98.8053
1991A_20.fna	5191_4A_19.fna	98.804
1991A_20.fna	4121_E_19.fna	98.8011
1991A_20.fna	8114a_18.fna	98.7699
1991A_20.fna	579A_18.fna	98.7453
1991A_20.fna	6986A_18.fna	98.7406
1991A_20.fna	7520b_18.fna	98.739
1991A_20.fna	6020b_19.fna	98.7336
1991A_20.fna	8026A_19.fna	98.7019
1991A_20.fna	3581A_18.fna	98.6926
1991A_20.fna	2098_18.fna	98.6704
1991A_20.fna	7085B_17.fna	98.6701
1991A_20.fna	9273B_19.fna	98.6348
1991A_20.fna	8101a_18.fna	98.6267
1991A_20.fna	7847C_17.fna	98.1263
1991A_20.fna	9308AN7_18.fna	98.104
1991A_20.fna	3684_A_19.fna	98.0988
1991A_20.fna	7243_1a_18.fna	98.0846
1991A_20.fna	4052C_18.fna	98.0728
1991A_20.fna	662A_18.fna	98.0561
1991A_20.fna	5231a_18.fna	98.0545
1991A_20.fna	6152a_18.fna	98.0408
1991A_20.fna	3659B_19.fna	98.0183
1991A_20.fna	1337a_19.fna	98.0014
1991A_20.fna	4273A_19.fna	97.998
1991A_20.fna	1466a_19.fna	97.9301
1991A_20.fna	7856_33A_18.fna	97.9235
1991A_20.fna	2045A_18.fna	97.9202
1991A_20.fna	4967_B_19.fna	97.9188
1991A_20.fna	6713_4a_18.fna	97.9013
1991A_20.fna	8947A_17.fna	97.895
1991A_20.fna	7415_2A_19.fna	97.8653
1991A_20.fna	9361_1a_18.fna	97.851
1991A_20.fna	9580d_18.fna	97.6318
1991A_20.fna	962A_20.fna	97.6157
1991A_20.fna	9419A_17.fna	97.6102
1991A_20.fna	9521A_17.fna	97.5998
1991A_20.fna	8711A_19.fna	97.5901
1991A_20.fna	5410a_18.fna	97.5821
1991A_20.fna	7337B_17.fna	97.5812
1991A_20.fna	5411e_18.fna	97.5752
1991A_20.fna	10184d_18.fna	97.5574
1991A_20.fna	2747G_19.fna	97.5434
1991A_20.fna	5439_A_19.fna	97.5422
1991A_20.fna	3410_4E_19.fna	97.5396
1991A_20.fna	7791A_19.fna	97.5132
1991A_20.fna	698d_19.fna	97.4633
1991A_20.fna	4433_2B_18.fna	97.452
1991A_20.fna	6696A_19.fna	97.3675
1991A_20.fna	5367b_18.fna	97.2945
2045A_18.fna	2045A_18.fna	100
2045A_18.fna	7415_2A_19.fna	99.9773
2045A_18.fna	8947A_17.fna	99.9689
2045A_18.fna	6713_4a_18.fna	99.9172
2045A_18.fna	7856_33A_18.fna	99.9162
2045A_18.fna	9361_1a_18.fna	99.9154
2045A_18.fna	7847C_17.fna	98.558
2045A_18.fna	4052C_18.fna	98.5445
2045A_18.fna	9308AN7_18.fna	98.4797
2045A_18.fna	5231a_18.fna	98.4716
2045A_18.fna	6152a_18.fna	98.4708
2045A_18.fna	7243_1a_18.fna	98.4617
2045A_18.fna	3659B_19.fna	98.4419
2045A_18.fna	4273A_19.fna	98.4401
2045A_18.fna	3684_A_19.fna	98.4351
2045A_18.fna	1466a_19.fna	98.3673
2045A_18.fna	4967_B_19.fna	98.3499
2045A_18.fna	662A_18.fna	98.3238
2045A_18.fna	1337a_19.fna	98.3063
2045A_18.fna	5687_2A_19.fna	97.9322
2045A_18.fna	9473E_17.fna	97.9294
2045A_18.fna	5969_2a_18.fna	97.9292
2045A_18.fna	9198A_18.fna	97.9231
2045A_18.fna	9529A_19.fna	97.9227
2045A_18.fna	2522A_19.fna	97.9213
2045A_18.fna	1991A_20.fna	97.917
2045A_18.fna	5886a_18.fna	97.9109
2045A_18.fna	4121_E_19.fna	97.9106
2045A_18.fna	9478a_18.fna	97.9102
2045A_18.fna	3779B_18.fna	97.9073
2045A_18.fna	4638c_18.fna	97.8965
2045A_18.fna	10102A_19.fna	97.8937
2045A_18.fna	10424A_17.fna	97.892
2045A_18.fna	2217b_19.fna	97.8869
2045A_18.fna	7771C_17.fna	97.8818
2045A_18.fna	5539a_18.fna	97.8803
2045A_18.fna	8518A_19.fna	97.8798
2045A_18.fna	6214a_18.fna	97.878
2045A_18.fna	4719c_18.fna	97.8722
2045A_18.fna	1783B_18.fna	97.8707
2045A_18.fna	8114a_18.fna	97.8629
2045A_18.fna	7336_5a_19.fna	97.8573
2045A_18.fna	1985_2B_20.fna	97.8559
2045A_18.fna	1590A_18.fna	97.8556
2045A_18.fna	7852C_18.fna	97.8514
2045A_18.fna	5888b_18.fna	97.8503
2045A_18.fna	9530C_19.fna	97.8499
2045A_18.fna	5191_4A_19.fna	97.8486
2045A_18.fna	2805A_19.fna	97.8433
2045A_18.fna	3113_3A_18.fna	97.8387
2045A_18.fna	10095A_19.fna	97.836
2045A_18.fna	7536_3B_19.fna	97.8343
2045A_18.fna	7967_3C_18.fna	97.8309
2045A_18.fna	2601A_19.fna	97.8298
2045A_18.fna	2210B_18.fna	97.8276
2045A_18.fna	4184_18.fna	97.827
2045A_18.fna	1192A_18.fna	97.827
2045A_18.fna	1285C_20.fna	97.8263
2045A_18.fna	7520b_18.fna	97.826
2045A_18.fna	549A_18.fna	97.8253
[truncated: 152,149 more rows]

## Sheet: TableS4
Supplementary Table S4. List of recombination events predicted by ClonalFrameML indicating the initial position and end position of each recombination event detected in the genomes as well as in the ancestor nodes.
Node	Begin	End
10095A_19	7795	7813
10095A_19	11368	11409
10095A_19	14969	15023
10095A_19	25051	25054
10095A_19	26024	26040
10095A_19	39281	39316
10095A_19	65811	65936
10095A_19	76935	76943
10095A_19	81327	81368
10102A_19	74123	74133
10184d_18	9503	9587
10184d_18	61976	62049
10184d_18	64599	64602
10424A_17	30171	30235
10424A_17	67353	67395
10424A_17	97499	97538
10sab	986	1026
10sab	26855	26886
10sab	68948	68969
10sab	74813	74893
1192A_18	673	696
1192A_18	9624	9625
1192A_18	26023	26098
1192A_18	29098	29142
1192A_18	50756	50817
1192A_18	59213	59224
11sab	1	306
11sab	451	774
11sab	931	1596
11sab	1856	1861
11sab	2016	2123
11sab	2284	2356
11sab	2509	2656
11sab	2812	2945
11sab	3262	3359
11sab	3534	3780
11sab	4011	4329
11sab	4489	5142
11sab	5315	5562
11sab	5765	8472
11sab	8796	8796
11sab	8957	8957
11sab	9208	9433
11sab	9628	10537
11sab	10826	11753
11sab	11902	12446
11sab	12651	12704
11sab	12855	12857
11sab	13030	13618
11sab	13815	14489
11sab	14637	14637
11sab	14793	15195
11sab	15355	16023
11sab	16299	16342
11sab	16518	16877
11sab	17035	17506
11sab	17730	18378
11sab	18549	18613
11sab	18935	19461
11sab	19627	20204
11sab	20386	20579
11sab	20746	21246
11sab	21546	21644
11sab	21817	21826
11sab	22203	22326
11sab	22598	23000
11sab	23180	23336
11sab	23537	26286
11sab	26436	26765
11sab	26964	27552
11sab	28166	28381
11sab	28659	29143
11sab	29359	29439
11sab	29585	29727
11sab	29896	30024
11sab	30183	32683
11sab	32905	33398
11sab	33634	34303
11sab	34563	35638
11sab	35851	35885
11sab	36029	36142
11sab	36368	36386
11sab	36569	36706
11sab	36858	37586
11sab	37782	39430
11sab	39613	39815
11sab	40088	42747
11sab	42898	43580
11sab	43764	44420
11sab	44592	44713
11sab	44908	46812
11sab	46977	47053
11sab	47249	47387
11sab	47620	48771
11sab	48950	49156
11sab	49448	50200
11sab	50389	50955
11sab	51096	51493
11sab	51787	51787
11sab	51951	53730
11sab	53891	53891
11sab	54201	54201
11sab	54535	54562
11sab	54857	54879
11sab	55027	55761
11sab	55998	56255
11sab	56428	56849
11sab	57141	58194
11sab	58387	58790
11sab	58937	59597
11sab	59924	60323
11sab	60470	60470
11sab	60722	63265
11sab	63591	64608
11sab	64760	64860
11sab	65035	65035
11sab	65384	66402
11sab	66550	66721
11sab	66875	68007
11sab	68171	68781
11sab	68967	69520
11sab	69717	69756
11sab	69901	70468
11sab	70887	71206
11sab	71387	72138
11sab	72325	72744
11sab	72910	73214
11sab	73396	73468
11sab	73658	74591
11sab	74820	76125
11sab	76339	76339
11sab	76526	76532
11sab	76674	77218
11sab	77381	77515
11sab	77681	77682
11sab	77944	78353
11sab	78646	79495
11sab	79811	79811
11sab	79966	80754
11sab	80922	80922
11sab	81083	81236
11sab	81580	81636
11sab	81785	82541
11sab	82776	83666
11sab	83893	83907
11sab	84232	84518
11sab	84664	85650
11sab	85834	86347
11sab	86543	86552
11sab	86969	87051
11sab	87410	88872
11sab	89043	89651
11sab	89828	90319
11sab	90554	90874
11sab	91038	92885
11sab	93086	93323
11sab	93554	95140
11sab	95362	95924
11sab	96148	96309
11sab	96458	96629
11sab	96789	96812
11sab	96956	97912
1285C_20	4867	4917
1285C_20	26842	26880
1285C_20	62077	62146
1337a_19	43	43
1337a_19	368	368
1337a_19	885	889
1337a_19	1368	1456
1337a_19	2154	2154
1337a_19	2636	2729
1337a_19	3378	3378
1337a_19	3502	3538
1337a_19	4039	4059
1337a_19	4355	4355
1337a_19	4753	4779
1337a_19	4905	4957
1337a_19	5904	5904
1337a_19	6600	6600
1337a_19	7019	7019
1337a_19	7137	7137
1337a_19	7317	7327
1337a_19	7425	7425
1337a_19	7791	7791
1337a_19	8098	8098
1337a_19	10093	10099
1337a_19	11420	11469
1337a_19	11806	11806
1337a_19	12532	12532
1337a_19	12822	12822
1337a_19	12946	13019
1337a_19	13220	13220
1337a_19	13368	13368
1337a_19	13860	13860
1337a_19	13972	13985
1337a_19	14253	14370
1337a_19	14540	14554
1337a_19	14787	14787
1337a_19	15138	15138
1337a_19	15276	15318
1337a_19	15439	15439
1337a_19	15746	15746
1337a_19	16170	16170
1337a_19	16635	16635
1337a_19	16898	16960
1337a_19	17070	17070
1337a_19	18125	18125
1337a_19	18411	18411
1337a_19	19657	19657
1337a_19	19802	19802
1337a_19	19965	19965
1337a_19	20645	20645
1337a_19	20756	20756
1337a_19	21006	21006
1337a_19	21134	21192
1337a_19	21415	21415
1337a_19	21678	21678
1337a_19	22141	22205
1337a_19	22433	22433
1337a_19	23446	23446
1337a_19	23593	23605
1337a_19	23724	23807
1337a_19	24531	24531
1337a_19	24789	24799
1337a_19	25260	25260
1337a_19	25388	25388
1337a_19	25550	25568
1337a_19	25783	25783
1337a_19	26060	26060
1337a_19	26297	26329
1337a_19	26666	26666
1337a_19	27136	27136
1337a_19	27897	27897
1337a_19	28522	28522
1337a_19	29050	29050
1337a_19	29163	29199
1337a_19	29831	29835
1337a_19	30147	30147
1337a_19	30782	30782
1337a_19	30947	30974
1337a_19	31725	31725
1337a_19	31989	32002
1337a_19	32245	32295
1337a_19	32743	32743
1337a_19	32894	32894
1337a_19	33010	33010
1337a_19	33176	33176
1337a_19	33386	33467
1337a_19	33786	33886
1337a_19	33995	33995
1337a_19	34495	34495
1337a_19	34591	34595
1337a_19	34714	34719
1337a_19	35288	35299
1337a_19	36067	36081
1337a_19	36208	36208
1337a_19	36339	36339
1337a_19	36853	36853
1337a_19	37172	37172
1337a_19	37925	37972
1337a_19	38284	38284
1337a_19	39003	39003
1337a_19	39270	39270
1337a_19	39420	39420
1337a_19	39931	39931
1337a_19	40715	40796
1337a_19	41238	41238
1337a_19	41336	41336
1337a_19	41988	41988
1337a_19	42355	42382
1337a_19	42499	42504
1337a_19	43409	43420
1337a_19	43770	43930
1337a_19	44425	44473
1337a_19	44664	44686
1337a_19	45104	45111
1337a_19	45263	45290
1337a_19	45913	45913
1337a_19	46108	46108
1337a_19	47645	47645
1337a_19	47805	47805
1337a_19	48181	48192
1337a_19	48865	48865
1337a_19	49255	49411
1337a_19	50536	50536
1337a_19	50673	50673
1337a_19	52498	52498
1337a_19	52904	52904
1337a_19	53680	53680
1337a_19	53844	53844
1337a_19	54478	54478
1337a_19	54986	54986
1337a_19	56194	56194
1337a_19	57893	57893
1337a_19	59036	59040
1337a_19	59764	59764
1337a_19	60126	60164
1337a_19	61639	61639
1337a_19	61830	61830
1337a_19	62159	62171
1337a_19	62278	62278
1337a_19	64118	64118
1337a_19	64244	64244
1337a_19	64391	64391
1337a_19	64958	65008
1337a_19	65418	65418
1337a_19	65821	65821
1337a_19	65943	65943
1337a_19	66884	66884
1337a_19	67030	67046
1337a_19	67146	67146
1337a_19	67248	67276
1337a_19	67588	67588
1337a_19	67814	67814
1337a_19	68148	68148
1337a_19	68489	68489
1337a_19	68688	68688
1337a_19	69269	69269
1337a_19	70894	70928
1337a_19	71624	71624
1337a_19	72064	72064
1337a_19	73007	73007
1337a_19	73985	73985
1337a_19	74624	74624
1337a_19	74779	74779
1337a_19	74878	74898
1337a_19	75380	75380
1337a_19	77066	77066
1337a_19	77847	77847
1337a_19	78624	78624
1337a_19	78720	78728
1337a_19	78856	78856
1337a_19	79248	79270
1337a_19	79646	79646
1337a_19	79762	79762
1337a_19	79905	79905
1337a_19	80019	80104
1337a_19	80576	80576
1337a_19	81095	81095
1337a_19	81197	81197
1337a_19	81684	81684
1337a_19	81839	81839
1337a_19	82217	82217
1337a_19	82345	82345
1337a_19	82643	82643
1337a_19	84262	84262
1337a_19	84474	84474
1337a_19	85100	85100
1337a_19	87666	87666
1337a_19	88096	88122
1337a_19	88558	88558
1337a_19	88909	88909
1337a_19	89347	89391
1337a_19	90324	90324
1337a_19	90686	90686
1337a_19	91167	91168
1337a_19	91384	91384
1337a_19	91909	91909
1337a_19	92185	92208
1337a_19	92417	92417
1337a_19	92699	92700
1337a_19	93336	93336
1337a_19	93432	93432
1337a_19	93726	93726
1337a_19	93913	93913
1337a_19	94291	94297
1337a_19	94598	94631
1337a_19	95115	95115
1337a_19	95228	95249
1337a_19	95501	95501
1337a_19	95629	95629
1337a_19	95804	95804
1337a_19	96159	96211
1337a_19	96485	96523
1337a_19	96950	96950
1337a_19	97787	97849
1376B_18	75378	75450
1376B_18	83473	83515
13sab	21124	21128
13sab	60021	60031
13sab	67318	67328
13sab	73779	73819
143sab	724	724
143sab	1230	1230
143sab	1601	1601
143sab	4413	4413
143sab	6217	6217
143sab	7362	7362
143sab	7498	7498
143sab	8363	8363
143sab	9620	9620
143sab	10376	10376
143sab	10576	10576
143sab	11265	11265
143sab	11474	11474
143sab	12041	12041
143sab	12135	12135
143sab	12398	12398
143sab	12770	12770
143sab	12917	12917
143sab	13340	13340
143sab	14293	14293
143sab	14718	14718
143sab	16890	16890
143sab	18405	18405
143sab	22388	22388
143sab	22938	22938
143sab	23179	23179
143sab	23359	23359
143sab	25047	25047
143sab	35940	35940
143sab	37480	37480
143sab	37858	37858
143sab	38232	38232
143sab	41419	41419
143sab	41626	41626
143sab	42197	42197
143sab	42361	42425
143sab	43406	43406
143sab	44110	44110
143sab	46279	46279
143sab	49795	49795
143sab	49984	50012
143sab	51022	51022
143sab	51405	51405
143sab	53171	53171
143sab	53409	53409
143sab	53722	53722
143sab	54842	54842
143sab	56598	56598
143sab	57004	57004
143sab	58185	58185
143sab	58946	58946
143sab	59872	59872
143sab	61956	61956
143sab	62207	62207
143sab	64793	64793
143sab	66162	66162
143sab	68926	68926
143sab	69365	69365
143sab	71129	71129
143sab	71958	72000
143sab	73211	73211
143sab	73524	73524
143sab	74602	74602
143sab	76919	76919
143sab	77067	77067
143sab	78532	78532
143sab	78979	78979
143sab	79937	80009
143sab	80127	80127
143sab	80303	80331
143sab	82780	82780
143sab	84543	84543
143sab	84720	84726
143sab	85635	85635
143sab	89293	89293
143sab	90031	90031
143sab	91217	91217
143sab	91725	91798
143sab	92588	92588
143sab	93318	93318
143sab	94256	94256
143sab	94925	94925
143sab	95425	95425
143sab	95756	95756
143sab	96626	96637
143sab	96906	96906
143sab	97231	97236
144sab	650	650
144sab	785	785
144sab	1417	1417
144sab	1859	1859
144sab	2508	2508
144sab	5480	5480
144sab	6090	6090
144sab	6237	6237
144sab	8937	8937
144sab	12916	12916
144sab	13325	13325
144sab	13462	13462
144sab	14478	14478
144sab	15646	15646
144sab	17249	17249
144sab	17673	17673
144sab	18531	18645
144sab	19426	19426
144sab	19687	19687
144sab	20923	20923
144sab	21325	21325
144sab	21842	21842
144sab	23286	23286
144sab	26878	26878
144sab	31498	31498
144sab	32483	32483
144sab	33726	33726
144sab	34586	34586
144sab	36042	36177
144sab	39521	39521
144sab	41733	41733
144sab	41866	41866
144sab	42757	42757
144sab	42995	42995
144sab	44009	44049
144sab	44236	44236
144sab	45678	45678
144sab	48379	48414
144sab	49680	49680
144sab	51371	51371
144sab	53101	53101
144sab	53658	53658
144sab	55280	55280
144sab	56060	56060
144sab	58951	58951
144sab	61593	61593
144sab	65809	65809
144sab	66032	66096
144sab	66190	66190
144sab	66577	66577
144sab	67060	67060
144sab	68305	68305
144sab	68903	68903
144sab	69886	69886
144sab	71207	71207
144sab	71760	71760
144sab	72056	72091
144sab	73708	73708
144sab	73818	73818
144sab	74704	74704
144sab	74878	74898
144sab	75263	75263
144sab	77614	77614
144sab	79184	79184
144sab	79470	79470
144sab	79928	79928
144sab	80288	80288
144sab	80572	80572
144sab	81221	81221
144sab	81987	81987
144sab	82721	82792
144sab	83473	83515
144sab	84453	84453
144sab	85230	85230
144sab	85824	85824
144sab	86851	86851
144sab	90269	90269
144sab	95359	95359
144sab	95552	95552
145sab	43660	43743
145sab	64139	64166
145sab	70901	70910
1466a_19	566	566
1466a_19	1049	1049
1466a_19	2045	2045
1466a_19	2317	2317
1466a_19	2608	2608
1466a_19	3501	3600
1466a_19	4094	4094
1466a_19	4292	4292
1466a_19	5940	5947
1466a_19	6052	6052
1466a_19	6380	6380
1466a_19	6574	6731
1466a_19	6969	7023
1466a_19	7360	7364
1466a_19	7790	7790
1466a_19	8247	8262
1466a_19	8870	8871
1466a_19	9386	9448
1466a_19	9814	9814
1466a_19	10767	10821
1466a_19	11786	11790
1466a_19	12201	12369
1466a_19	12559	12559
1466a_19	12957	12979
1466a_19	13349	13433
1466a_19	13938	13952
1466a_19	14368	14388
1466a_19	14541	14546
1466a_19	14659	14659
1466a_19	14913	14913
1466a_19	15037	15037
1466a_19	15286	15328
1466a_19	17597	17597
1466a_19	17783	17880
1466a_19	18094	18094
1466a_19	18733	18733
1466a_19	19030	19030
1466a_19	19401	19401
1466a_19	19872	19872
1466a_19	20452	20452
1466a_19	21816	21830
1466a_19	22221	22240
1466a_19	23337	23439
1466a_19	23599	23599
1466a_19	24188	24188
1466a_19	24336	24336
1466a_19	24756	24756
1466a_19	25089	25089
1466a_19	25682	25682
1466a_19	25837	25841
1466a_19	26671	26773
1466a_19	28305	28308
1466a_19	28970	28970
1466a_19	29191	29191
1466a_19	29538	29538
1466a_19	29687	29687
1466a_19	30694	30831
1466a_19	30956	30956
1466a_19	31675	31715
1466a_19	31971	31971
1466a_19	32082	32095
1466a_19	32300	32300
1466a_19	33262	33267
1466a_19	33997	33997
1466a_19	34351	34351
1466a_19	34479	34479
1466a_19	34723	34723
1466a_19	34881	34881
1466a_19	35438	35438
1466a_19	35684	35753
1466a_19	36043	36043
1466a_19	36854	36942
1466a_19	37349	37349
1466a_19	37792	37798
1466a_19	37942	38067
1466a_19	38682	38682
1466a_19	38857	38906
1466a_19	39123	39156
1466a_19	39569	39831
1466a_19	40448	40491
1466a_19	40607	40639
1466a_19	40790	40812
1466a_19	41647	41647
1466a_19	41867	41867
1466a_19	42277	42296
1466a_19	43017	43027
1466a_19	43198	43221
1466a_19	43392	43424
1466a_19	43905	43971
1466a_19	44172	44175
1466a_19	44545	44545
1466a_19	45107	45125
1466a_19	47003	47003
1466a_19	47414	47418
1466a_19	47735	47735
1466a_19	48058	48157
1466a_19	48549	48549
1466a_19	49382	49428
1466a_19	50350	50400
1466a_19	51276	51276
1466a_19	52267	52361
1466a_19	53203	53203
1466a_19	55437	55437
1466a_19	55905	55905
1466a_19	56373	56373
1466a_19	57345	57345
1466a_19	58339	58420
1466a_19	59726	59757
1466a_19	60494	60494
1466a_19	61691	61691
1466a_19	62158	62158
1466a_19	63332	63332
1466a_19	64678	64694
1466a_19	64911	65003
1466a_19	67236	67236
1466a_19	67690	67690
1466a_19	68652	68652
1466a_19	69235	69249
1466a_19	69721	69721
1466a_19	70753	70753
1466a_19	70938	70995
1466a_19	71211	71211
1466a_19	72563	72563
1466a_19	73205	73205
1466a_19	74621	74724
1466a_19	75302	75302
1466a_19	75773	75861
1466a_19	76187	76187
1466a_19	76524	76524
1466a_19	76955	76955
1466a_19	78971	78981
1466a_19	79154	79344
1466a_19	79501	79510
1466a_19	79705	79705
1466a_19	79904	79904
1466a_19	80069	80069
1466a_19	80570	80570
1466a_19	80885	80900
1466a_19	81053	81059
1466a_19	81250	81250
1466a_19	82006	82006
1466a_19	82280	82287
1466a_19	82531	82531
1466a_19	82687	82687
1466a_19	83346	83346
1466a_19	83587	83587
1466a_19	84209	84209
1466a_19	84471	84471
1466a_19	85103	85153
1466a_19	85337	85368
1466a_19	85776	85776
1466a_19	86671	86671
1466a_19	87366	87366
1466a_19	88292	88293
1466a_19	88742	88742
1466a_19	88854	88854
1466a_19	89278	89278
1466a_19	90054	90054
1466a_19	90333	90343
1466a_19	91221	91223
1466a_19	91805	91805
1466a_19	92004	92056
1466a_19	92304	92304
1466a_19	92682	92715
1466a_19	92897	92897
1466a_19	94247	94251
1466a_19	96216	96276
1466a_19	96602	96714
1466a_19	97002	97002
1466a_19	97197	97197
1466a_19	97548	97548
1466a_19	97805	97855
147sab	7076	7139
147sab	56971	57037
147sab	64631	64696
152sab	25036	25067
153sab	49414	49463
153sab	90985	90987
154sab	26942	26988
154sab	65959	66035
155sab	324	324
155sab	532	532
155sab	1422	1422
155sab	1971	1971
155sab	2203	2203
155sab	2598	2704
155sab	2899	2899
155sab	3171	3171
155sab	3750	3750
155sab	4146	4199
155sab	4759	4759
155sab	5163	5238
155sab	6210	6260
155sab	7238	7238
155sab	7662	7662
155sab	7811	7811
155sab	9150	9150
155sab	9813	9927
155sab	10195	10348
155sab	11124	11190
155sab	11405	11405
155sab	13143	13248
155sab	14079	14079
155sab	14479	14479
155sab	14739	14921
155sab	15824	15824
155sab	16581	16675
155sab	16950	16950
155sab	17894	17910
155sab	18358	18358
155sab	18894	18894
155sab	19143	19143
155sab	19296	19335
155sab	20171	20171
155sab	20396	20396
155sab	20665	20665
155sab	21392	21392
155sab	21806	21806
155sab	22214	22214
155sab	22906	23049
155sab	24007	24083
155sab	24532	24556
155sab	25020	25101
155sab	25474	25474
155sab	25738	25738
155sab	26309	26335
155sab	26681	26681
155sab	27184	27184
155sab	27362	27362
155sab	29519	29519
155sab	29761	29761
155sab	30693	30693
155sab	30973	30987
155sab	31177	31177
155sab	31956	31956
155sab	32096	32096
155sab	32337	32338
155sab	33366	33434
155sab	33564	33564
155sab	33909	33909
155sab	34147	34147
155sab	34383	34383
155sab	34591	34674
155sab	35333	35333
155sab	36423	36457
155sab	36962	36962
155sab	37423	37423
155sab	37712	37712
155sab	37911	37911
155sab	39194	39194
155sab	41194	41194
155sab	41562	41562
155sab	41766	41766
155sab	42241	42241
155sab	42705	42706
155sab	43425	43503
155sab	43866	43866
155sab	44488	44488
155sab	45075	45075
155sab	45756	45756
155sab	46093	46239
155sab	46724	46724
155sab	46949	46949
155sab	47176	47176
155sab	47738	47738
155sab	48499	48499
155sab	49427	49431
155sab	50558	50558
155sab	50912	50912
155sab	51248	51248
155sab	51967	51967
155sab	52130	52130
155sab	52356	52356
155sab	53340	53502
155sab	53644	53753
155sab	54197	54197
155sab	54836	54836
155sab	55477	55477
155sab	55943	55943
155sab	57161	57302
155sab	57481	57481
155sab	58310	58416
155sab	60443	60443
155sab	60856	60913
155sab	61059	61072
155sab	61457	61457
155sab	61672	61672
155sab	62055	62055
155sab	62188	62188
155sab	62453	62453
155sab	63153	63326
155sab	64505	64505
155sab	65018	65018
155sab	66548	66548
155sab	66918	66918
155sab	67180	67180
155sab	67462	67477
155sab	67939	67939
155sab	68473	68473
155sab	68666	68666
155sab	69743	69865
155sab	70397	70397
155sab	70717	70717
155sab	70986	71131
155sab	71433	71453
155sab	72454	72454
155sab	72667	72748
155sab	73094	73158
155sab	73400	73400
155sab	73784	73784
155sab	73965	73965
155sab	74105	74105
155sab	74418	74418
155sab	74616	74616
155sab	75016	75016
155sab	75504	75504
155sab	75770	75770
155sab	76071	76071
155sab	76729	76760
155sab	77003	77003
155sab	78812	78847
155sab	79207	79207
155sab	79642	79642
155sab	79891	79891
155sab	80877	80908
155sab	81986	82129
155sab	82417	82534
155sab	82771	82771
155sab	83109	83109
155sab	84040	84040
155sab	84564	84642
155sab	84848	84848
155sab	85817	85876
155sab	86088	86173
155sab	87768	87798
155sab	88044	88044
155sab	88420	88420
155sab	89018	89018
155sab	90164	90164
155sab	90313	90363
155sab	91023	91023
155sab	91663	91663
155sab	91900	91900
155sab	92029	92029
155sab	92198	92198
155sab	92369	92369
155sab	92599	92599
155sab	92960	92960
155sab	93095	93095
155sab	93347	93347
155sab	93581	93848
155sab	94008	94109
155sab	94536	94536
155sab	95625	95625
155sab	95959	95959
155sab	96098	96098
155sab	96302	96302
155sab	96633	96697
155sab	97486	97486
155sab	97748	97748
157sab	11982	11997
157sab	35150	35199
157sab	45264	45300
157sab	50836	50916
158sab	416	416
158sab	715	715
158sab	1989	1989
158sab	3049	3049
158sab	3552	3661
158sab	4377	4377
158sab	4662	4662
158sab	6994	6994
158sab	7402	7402
158sab	8585	8585
158sab	9272	9272
158sab	10032	10032
158sab	11889	11889
158sab	12132	12132
158sab	13527	13527
158sab	14033	14033
158sab	15670	15670
158sab	16240	16240
158sab	17115	17115
158sab	17720	17720
158sab	22389	22389
158sab	22728	22728
158sab	23233	23233
158sab	26991	26991
158sab	29051	29051
158sab	30899	30899
158sab	31400	31400
158sab	32130	32130
158sab	34289	34289
158sab	35775	35775
158sab	36764	36764
158sab	37214	37214
158sab	37616	37616
158sab	37779	37779
158sab	38430	38430
158sab	40051	40051
158sab	40666	40666
158sab	40778	40778
158sab	41435	41435
158sab	42743	42743
158sab	42951	42952
158sab	43233	43233
158sab	46236	46236
158sab	46835	46835
158sab	47334	47334
158sab	47872	47872
158sab	50161	50161
158sab	52879	52879
158sab	54517	54517
158sab	54716	54716
158sab	57081	57081
158sab	57676	57676
158sab	59251	59251
158sab	59887	59887
158sab	60715	60769
158sab	61302	61302
158sab	62190	62190
158sab	64502	64502
158sab	64821	64821
158sab	65189	65189
158sab	66505	66505
158sab	67473	67557
158sab	68248	68248
158sab	69681	69681
158sab	70854	70854
158sab	71934	71934
158sab	72088	72088
158sab	74271	74271
158sab	76025	76025
158sab	76675	76675
158sab	77068	77068
158sab	78077	78077
158sab	79000	79000
158sab	79194	79246
158sab	80479	80479
158sab	80668	80668
158sab	80857	80857
158sab	81219	81219
158sab	83026	83026
158sab	84423	84423
158sab	85060	85060
158sab	86662	86662
158sab	87908	87908
158sab	88457	88457
158sab	89070	89070
158sab	89382	89382
158sab	89490	89490
158sab	90339	90339
158sab	91251	91273
158sab	91615	91615
158sab	92385	92385
158sab	92492	92492
158sab	94122	94122
158sab	94958	94958
158sab	97010	97010
1590A_18	29909	29911
1590A_18	74660	74744
1590A_18	92990	92991
1590A_18	96245	96285
15sab	33847	33932
15sab	42155	42201
15sab	85699	85703
160sab	77387	77388
161sab	21707	21783
1783B_18	2083	2083
1783B_18	2438	2438
1783B_18	3900	3900
1783B_18	4750	4750
1783B_18	6508	6508
1783B_18	6640	6640
1783B_18	6747	6747
1783B_18	8274	8274
1783B_18	8866	8939
1783B_18	9135	9167
1783B_18	14940	14966
1783B_18	15790	15857
1783B_18	17198	17198
1783B_18	17809	17809
1783B_18	17973	17973
1783B_18	19396	19396
1783B_18	19818	19818
1783B_18	24136	24136
1783B_18	25379	25379
1783B_18	26646	26646
1783B_18	26921	26921
1783B_18	28705	28705
1783B_18	29975	29975
1783B_18	30693	30693
1783B_18	32231	32231
1783B_18	33916	33916
1783B_18	34353	34353
1783B_18	34591	34595
1783B_18	37140	37140
1783B_18	39389	39389
1783B_18	39747	39747
1783B_18	40031	40101
1783B_18	42299	42299
1783B_18	43772	43824
1783B_18	43982	44063
1783B_18	44971	44971
1783B_18	45164	45164
1783B_18	46596	46596
1783B_18	46898	46947
1783B_18	47234	47234
1783B_18	47377	47377
1783B_18	48482	48482
1783B_18	48651	48651
1783B_18	51572	51591
1783B_18	52247	52247
1783B_18	52951	52951
1783B_18	53826	53826
1783B_18	55596	55596
1783B_18	55907	55986
1783B_18	56771	56771
1783B_18	58450	58450
1783B_18	59791	59791
1783B_18	60155	60155
1783B_18	60716	60716
1783B_18	61066	61066
1783B_18	61214	61214
1783B_18	63506	63506
1783B_18	63702	63702
1783B_18	64073	64073
1783B_18	64619	64619
1783B_18	65040	65040
1783B_18	65405	65405
1783B_18	65838	65838
1783B_18	65972	65972
1783B_18	67703	67703
1783B_18	68890	68890
1783B_18	69281	69281
1783B_18	69455	69455
1783B_18	70103	70103
1783B_18	70428	70428
1783B_18	70702	70702
1783B_18	71105	71105
1783B_18	71560	71560
1783B_18	71952	71952
1783B_18	72283	72283
1783B_18	72617	72617
1783B_18	72971	72971
1783B_18	73260	73260
1783B_18	73391	73391
1783B_18	75201	75237
1783B_18	76098	76098
1783B_18	76250	76250
1783B_18	77388	77388
1783B_18	77791	77791
1783B_18	78851	78851
1783B_18	79143	79212
1783B_18	81098	81098
1783B_18	81284	81284
1783B_18	83012	83012
1783B_18	84390	84509
1783B_18	87822	87822
1783B_18	90057	90096
1783B_18	90237	90301
1783B_18	92328	92328
1783B_18	92583	92583
1783B_18	94889	94889
1783B_18	96066	96066
1783B_18	96818	96818
1783B_18	96990	96990
1783B_18	97870	97912
180sab	60024	60028
181sab	3375	3403
181sab	71550	71564
185sab	91539	91542
186sab	77387	77392
186sab	85325	85328
187sab	507	507
187sab	663	663
187sab	3549	3549
187sab	4131	4152
187sab	5175	5175
187sab	5794	5794
187sab	6726	6726
187sab	11817	11817
187sab	12343	12343
187sab	12918	12918
187sab	15732	15799
187sab	16875	16875
187sab	16998	16998
187sab	19881	19975
187sab	20409	20409
187sab	21490	21490
187sab	23422	23422
187sab	23804	23804
187sab	23967	24015
187sab	26140	26140
187sab	26982	26982
187sab	27508	27508
187sab	28233	28233
187sab	28787	28787
187sab	29524	29524
187sab	30137	30137
187sab	32115	32115
187sab	33792	33792
187sab	36140	36143
187sab	37308	37308
187sab	37470	37470
187sab	37837	37837
187sab	39695	39695
187sab	39993	39993
187sab	42945	42945
187sab	43496	43496
187sab	43955	43955
187sab	44440	44440
187sab	46952	47027
187sab	48050	48050
187sab	48962	48962
187sab	49173	49173
187sab	49740	49740
187sab	51289	51289
187sab	54488	54488
187sab	56595	56595
187sab	57039	57039
187sab	57413	57413
187sab	57871	57871
187sab	58288	58288
187sab	59656	59656
187sab	59783	59783
187sab	60359	60359
187sab	62959	62959
187sab	63778	63778
187sab	64664	64664
187sab	66369	66445
187sab	67301	67341
187sab	67748	67748
187sab	69227	69227
187sab	71283	71283
187sab	73282	73282
187sab	73445	73460
187sab	74699	74699
187sab	76352	76352
187sab	76550	76550
187sab	77317	77398
187sab	78109	78109
187sab	78925	78925
187sab	80088	80088
187sab	80507	80507
187sab	81747	81747
187sab	82642	82642
187sab	82861	82861
187sab	84228	84228
187sab	84694	84694
187sab	84955	84955
187sab	85485	85485
187sab	86120	86211
187sab	86372	86372
187sab	86663	86663
187sab	87353	87353
187sab	87779	87779
187sab	88320	88320
187sab	88744	88744
187sab	89939	89939
187sab	90934	90934
187sab	91114	91114
187sab	93491	93491
187sab	93587	93587
187sab	95304	95304
187sab	95545	95545
190sab	74878	74898
191sab	1215	1215
191sab	1436	1436
191sab	2253	2253
191sab	6547	6547
191sab	8111	8111
191sab	9518	9518
191sab	9866	9866
191sab	10500	10500
191sab	14167	14167
191sab	14708	14708
191sab	17731	17740
191sab	19759	19759
191sab	19957	19957
191sab	21012	21012
191sab	21722	21722
191sab	23032	23032
191sab	23709	23709
191sab	23825	23825
191sab	24087	24087
191sab	25407	25477
191sab	26103	26103
191sab	26382	26425
191sab	28310	28310
191sab	28633	28633
191sab	29110	29110
191sab	29931	29931
191sab	31289	31289
191sab	32488	32488
191sab	32703	32703
191sab	32986	32986
191sab	33654	33654
191sab	33755	33755
191sab	34174	34174
191sab	35006	35006
191sab	36213	36213
191sab	38124	38132
191sab	40771	40771
191sab	40876	40876
191sab	41846	41846
191sab	42002	42002
191sab	42463	42463
191sab	44330	44330
191sab	44692	44692
191sab	45940	45940
191sab	46931	46931
191sab	47948	47948
191sab	50807	50807
191sab	51545	51545
191sab	54678	54678
191sab	55125	55125
191sab	57102	57102
191sab	61595	61595
191sab	62144	62144
191sab	64899	64899
191sab	67273	67273
191sab	67912	67941
191sab	69538	69538
191sab	70634	70634
191sab	72622	72622
191sab	72943	72982
191sab	73763	73763
191sab	73966	73966
191sab	74190	74190
191sab	74937	74937
191sab	76158	76158
191sab	76829	76829
191sab	77770	77770
191sab	78236	78236
191sab	78717	78717
191sab	79539	79539
191sab	81133	81133
191sab	81419	81419
191sab	82253	82253
191sab	82806	82806
191sab	84437	84437
191sab	85012	85012
191sab	86907	86907
191sab	88156	88156
191sab	89342	89342
191sab	89728	89728
191sab	90523	90523
191sab	91659	91659
191sab	92415	92415
191sab	92553	92553
191sab	92660	92660
191sab	95844	95844
195sab	4178	4197
195sab	36511	36524
196sab	11062	11147
196sab	12388	12463
196sab	57558	57631
196sab	67802	67839
196sab	68754	68824
197sab	183	183
197sab	361	387
197sab	1180	1180
197sab	1939	1939
197sab	2059	2059
197sab	2923	2923
197sab	3593	3593
197sab	3720	3720
197sab	3918	3918
197sab	4062	4062
197sab	4176	4201
197sab	4656	4656
197sab	5119	5119
197sab	5709	5709
197sab	6091	6091
197sab	6572	6572
197sab	7579	7579
197sab	7873	7920
197sab	9604	9605
197sab	10089	10089
197sab	10203	10301
197sab	10413	10444
197sab	12472	12472
197sab	12669	12695
197sab	13186	13186
197sab	14102	14102
197sab	14410	14410
197sab	14804	14804
197sab	15362	15362
197sab	15508	15508
197sab	16267	16267
197sab	16646	16735
197sab	17027	17114
197sab	17240	17240
197sab	17725	17725
197sab	18150	18150
197sab	18488	18488
197sab	20221	20221
197sab	20641	20641
197sab	20856	20924
197sab	21332	21332
197sab	22658	22658
197sab	23081	23134
197sab	24498	24498
197sab	25050	25065
197sab	25385	25385
197sab	26724	26724
197sab	27168	27215
197sab	27526	27526
197sab	29354	29354
197sab	30970	30970
197sab	31770	31770
197sab	33840	33840
197sab	34562	34562
197sab	35090	35092
197sab	35278	35278
197sab	35441	35441
197sab	35771	35771
197sab	36600	36600
197sab	36930	36930
197sab	37240	37240
197sab	37860	37860
197sab	38888	38888
197sab	39419	39419
197sab	40722	40722
197sab	41087	41105
197sab	41464	41469
197sab	41620	41620
197sab	42029	42029
197sab	42221	42221
197sab	42328	42328
197sab	42503	42508
197sab	42716	42720
197sab	42954	42958
197sab	44045	44045
197sab	44638	44647
197sab	45211	45211
197sab	47758	47758
197sab	48015	48015
197sab	48394	48443
197sab	49416	49416
197sab	51935	51953
197sab	52086	52086
197sab	52200	52200
197sab	52858	52858
197sab	53288	53288
197sab	54551	54620
197sab	55360	55360
197sab	55656	55745
197sab	56963	56963
197sab	58788	58788
197sab	58953	58953
197sab	59312	59312
197sab	60017	60017
197sab	60510	60510
197sab	60727	60727
197sab	61630	61630
197sab	62195	62195
197sab	63753	63753
197sab	64152	64152
197sab	65858	65858
197sab	65988	66038
197sab	66201	66201
197sab	66443	66443
197sab	67086	67086
197sab	67716	67716
197sab	68111	68111
197sab	68312	68449
197sab	69075	69075
197sab	69405	69436
197sab	70230	70248
197sab	70447	70447
197sab	70575	70642
197sab	70889	70889
197sab	71498	71498
197sab	71617	71617
197sab	72254	72254
197sab	72365	72365
197sab	72794	72794
197sab	73790	73790
197sab	74878	74898
197sab	75024	75024
197sab	75277	75277
197sab	75545	75545
197sab	75847	75847
197sab	76096	76096
197sab	76223	76223
197sab	77862	77862
197sab	78479	78479
197sab	78658	78658
197sab	78832	78832
197sab	79127	79127
197sab	79747	79747
197sab	79979	79979
197sab	80167	80167
197sab	80473	80473
197sab	81301	81301
197sab	81590	81590
197sab	82277	82277
197sab	82624	82624
197sab	82723	82813
197sab	83108	83110
197sab	83561	83586
197sab	85122	85122
197sab	86502	86502
197sab	87380	87380
197sab	87575	87575
197sab	87712	87712
197sab	87903	87903
197sab	89279	89279
197sab	89726	89738
197sab	90145	90145
197sab	90257	90257
197sab	91948	91948
197sab	92059	92145
197sab	93277	93277
197sab	94440	94440
197sab	95394	95394
197sab	95591	95591
197sab	95728	95728
197sab	95894	95894
197sab	96150	96150
197sab	96460	96472
197sab	97184	97184
197sab	97404	97404
197sab	97769	97769
198sab	304	304
198sab	1953	2041
198sab	3126	3126
198sab	3259	3259
198sab	3690	3690
198sab	4891	4891
198sab	5694	5694
198sab	5834	5854
198sab	6733	6832
198sab	7268	7268
198sab	9421	9424
198sab	10081	10081
198sab	10929	10929
198sab	11238	11238
198sab	11492	11492
198sab	12158	12158
198sab	13225	13287
198sab	14240	14240
198sab	14532	14532
198sab	15520	15520
198sab	15648	15648
198sab	17203	17203
198sab	18228	18296
198sab	18443	18443
198sab	18930	19019
198sab	19471	19471
198sab	19846	19846
198sab	20124	20124
198sab	20740	20740
198sab	21084	21084
198sab	21409	21409
198sab	21902	21902
198sab	22509	22509
198sab	22638	22638
198sab	23269	23269
198sab	23785	23785
198sab	25172	25172
198sab	25584	25584
198sab	25687	25687
198sab	26075	26107
198sab	26859	26914
198sab	27222	27222
198sab	27725	27725
198sab	29422	29422
198sab	29584	29584
198sab	30984	30984
198sab	31702	31702
198sab	32304	32304
198sab	32636	32636
198sab	33241	33241
198sab	33796	33796
198sab	33983	33983
198sab	34654	34654
198sab	35306	35306
198sab	35650	35650
198sab	35933	35933
198sab	36044	36044
198sab	36985	37086
198sab	38037	38056
198sab	38636	38636
198sab	39536	39536
198sab	40362	40362
198sab	42036	42036
198sab	42228	42228
198sab	43252	43258
198sab	43454	43454
198sab	44127	44127
198sab	45595	45595
198sab	46002	46002
198sab	46267	46364
198sab	50166	50252
198sab	52512	52512
198sab	55600	55600
198sab	56458	56458
198sab	57420	57420
198sab	57833	57945
198sab	58186	58186
198sab	58501	58590
198sab	59771	59808
198sab	60033	60033
198sab	62259	62281
198sab	63005	63005
198sab	65190	65289
198sab	65421	65421
198sab	65713	65713
198sab	66144	66144
198sab	66560	66622
198sab	69141	69141
198sab	70940	71048
198sab	71780	71846
198sab	72101	72101
198sab	72743	72743
198sab	72975	72975
198sab	73442	73442
198sab	73679	73679
198sab	74054	74122
198sab	74637	74637
198sab	75965	75965
198sab	76340	76340
198sab	77500	77500
198sab	77609	77609
198sab	77941	77941
198sab	78333	78333
198sab	78722	78722
198sab	79632	79632
198sab	79793	79793
198sab	80489	80489
198sab	80953	80953
198sab	81063	81124
198sab	81229	81229
198sab	82211	82222
198sab	82513	82524
198sab	83753	83753
198sab	83872	83929
198sab	84489	84489
198sab	88388	88388
198sab	88635	88635
198sab	88933	88933
198sab	89752	89824
198sab	90307	90307
198sab	90432	90432
198sab	91024	91024
198sab	91879	91879
198sab	92105	92105
198sab	92708	92708
198sab	92922	92922
198sab	94284	94284
198sab	94978	94978
198sab	95582	95582
198sab	96526	96526
198sab	96960	96960
198sab	97263	97263
198sab	97874	97874
1991A_20	768	768
1991A_20	2179	2179
1991A_20	2587	2587
1991A_20	2809	2809
1991A_20	3075	3075
1991A_20	4877	4877
1991A_20	5269	5269
1991A_20	6772	6772
1991A_20	13798	13798
1991A_20	14137	14137
1991A_20	17541	17541
1991A_20	18005	18005
1991A_20	18634	18634
1991A_20	20601	20601
1991A_20	21837	21837
1991A_20	22339	22339
1991A_20	24331	24334
1991A_20	24446	24446
1991A_20	25350	25350
1991A_20	25847	25847
1991A_20	26223	26223
1991A_20	27308	27308
1991A_20	29507	29508
1991A_20	30178	30178
1991A_20	30610	30610
1991A_20	33412	33412
1991A_20	37637	37637
1991A_20	37835	37856
1991A_20	38106	38106
1991A_20	40297	40297
1991A_20	41614	41614
1991A_20	43367	43367
1991A_20	44004	44159
1991A_20	44437	44437
1991A_20	44599	44599
1991A_20	45747	45747
1991A_20	46135	46135
1991A_20	49189	49189
1991A_20	50680	50680
1991A_20	53550	53550
1991A_20	53816	53816
1991A_20	54920	54920
1991A_20	55212	55212
1991A_20	57822	57822
1991A_20	58470	58470
1991A_20	60273	60273
1991A_20	62786	62786
1991A_20	63461	63461
1991A_20	64658	64658
1991A_20	65154	65154
1991A_20	66729	66729
1991A_20	67178	67288
1991A_20	68247	68247
1991A_20	69745	69745
1991A_20	70469	70469
1991A_20	71083	71083
1991A_20	71813	71813
1991A_20	74042	74042
1991A_20	75455	75455
1991A_20	77448	77448
1991A_20	77850	77850
1991A_20	78383	78383
1991A_20	79289	79289
1991A_20	82477	82477
1991A_20	82859	82947
1991A_20	83386	83386
1991A_20	88175	88175
1991A_20	89467	89467
1991A_20	89656	89656
1991A_20	91107	91107
1991A_20	91907	91907
1991A_20	95073	95073
1991A_20	95500	95500
1991A_20	97613	97613
1sab	645	645
1sab	1999	1999
1sab	2530	2530
1sab	4555	4555
1sab	7150	7150
1sab	7694	7694
1sab	9128	9128
1sab	10310	10310
1sab	10496	10496
1sab	11309	11309
1sab	11632	11632
1sab	12587	12587
1sab	13307	13307
1sab	14382	14382
1sab	14581	14586
1sab	14972	14972
1sab	17780	17780
1sab	18919	18919
1sab	21048	21048
1sab	21198	21198
1sab	21394	21394
1sab	22002	22043
1sab	23383	23383
1sab	23549	23549
1sab	23657	23657
1sab	26034	26034
1sab	28673	28673
1sab	29837	29837
1sab	30281	30281
1sab	31843	31843
1sab	31980	31980
1sab	33898	33898
1sab	34683	34683
1sab	35472	35472
1sab	39877	39877
1sab	40379	40379
1sab	41006	41006
1sab	43239	43239
1sab	43789	43789
1sab	44130	44130
1sab	44818	44818
1sab	45851	45851
1sab	48475	48475
1sab	49567	49627
1sab	50584	50584
1sab	51609	51609
1sab	52621	52621
1sab	52933	52933
1sab	54598	54598
1sab	55109	55109
1sab	56977	56977
1sab	58920	58920
1sab	59304	59304
1sab	60211	60228
1sab	60919	60919
1sab	61271	61312
1sab	62251	62251
1sab	66179	66179
1sab	67034	67034
1sab	67410	67410
1sab	67747	67747
1sab	68082	68168
1sab	68451	68451
1sab	68849	68849
1sab	70919	70919
1sab	71431	71431
1sab	72060	72060
1sab	73121	73121
1sab	73642	73642
1sab	74312	74312
1sab	74633	74633
1sab	74886	74886
1sab	76467	76467
1sab	77571	77571
1sab	78615	78615
1sab	78768	78768
1sab	79058	79058
1sab	81083	81083
1sab	81883	81883
1sab	82867	82867
1sab	83142	83142
1sab	83982	83982
1sab	85268	85268
1sab	86369	86369
1sab	88139	88139
1sab	89682	89682
1sab	92703	92703
1sab	93464	93464
1sab	93975	93975
1sab	94268	94352
1sab	95292	95292
1sab	96311	96311
1sab	96480	96480
1sab	96931	97022
200sab	38779	38819
200sab	39377	39379
201sab	18075	18093
201sab	43176	43183
202sab	27150	27172
202sab	68883	68921
202sab	84722	84737
2045A_18	26693	26694
204sab	1	18
204sab	220	238
204sab	747	747
204sab	1141	1141
204sab	1509	1509
204sab	1756	1756
204sab	2237	2238
204sab	2918	2918
204sab	3489	3556
204sab	6003	6009
204sab	6257	6257
204sab	7789	7789
204sab	9475	9475
204sab	10542	10542
204sab	10747	10747
204sab	11160	11160
204sab	11422	11422
204sab	11739	11739
204sab	13126	13167
204sab	13269	13269
204sab	13451	13451
204sab	16078	16078
204sab	16639	16639
204sab	17408	17408
204sab	17563	17563
204sab	19213	19213
204sab	19731	19731
204sab	21111	21111
204sab	23435	23435
204sab	24111	24111
204sab	24930	24930
204sab	25198	25198
204sab	26351	26351
204sab	27419	27419
204sab	28653	28653
204sab	30891	30891
204sab	31129	31129
204sab	33070	33070
204sab	34591	34595
204sab	35641	35657
204sab	36492	36492
204sab	36855	36908
204sab	40422	40422
204sab	40591	40591
204sab	42224	42224
204sab	42510	42510
204sab	42633	42633
204sab	42774	42774
204sab	43619	43619
204sab	44438	44438
204sab	45363	45363
204sab	49957	50001
204sab	50160	50160
204sab	50525	50525
204sab	51174	51174
204sab	51316	51316
204sab	51441	51441
204sab	51827	51827
204sab	53155	53155
204sab	54150	54150
204sab	56722	56722
204sab	56982	56982
204sab	57880	57917
204sab	58043	58056
204sab	58156	58156
204sab	58956	58956
204sab	59451	59451
204sab	59792	59792
204sab	60553	60553
204sab	60990	60990
204sab	63839	63839
204sab	63968	63968
204sab	66064	66064
204sab	68397	68397
204sab	68790	68790
204sab	68940	68940
204sab	69774	69774
204sab	71513	71513
204sab	71848	71848
204sab	72071	72071
204sab	72210	72210
204sab	73181	73181
204sab	73487	73487
204sab	74135	74135
204sab	74275	74275
204sab	74483	74483
204sab	74678	74678
204sab	74863	74898
204sab	76888	76888
204sab	78534	78534
204sab	79897	79897
204sab	80270	80270
204sab	80669	80669
204sab	82702	82702
204sab	82915	82991
204sab	83142	83142
204sab	83605	83605
204sab	83707	83707
204sab	84235	84235
204sab	85990	86010
204sab	86885	86885
204sab	87114	87114
204sab	87870	87871
204sab	89866	89866
204sab	89990	90072
204sab	91899	91899
204sab	92359	92359
204sab	92587	92587
204sab	94529	94529
204sab	95166	95166
204sab	96926	96926
204sab	97129	97129
204sab	97360	97360
205sab	67634	67660
206sab	1867	1876
206sab	18837	18903
206sab	24737	24760
206sab	35744	35770
206sab	49751	49812
207sab	592	592
207sab	1046	1046
207sab	2085	2147
207sab	6139	6139
207sab	7293	7293
207sab	7413	7413
207sab	8168	8168
207sab	8668	8668
207sab	11171	11171
207sab	12890	12890
207sab	14289	14289
207sab	15947	15947
207sab	16815	16815
207sab	17116	17116
207sab	18959	18959
207sab	20225	20225
207sab	20750	20750
207sab	20912	20912
207sab	24768	24768
207sab	25814	25814
207sab	26360	26360
207sab	28703	28703
207sab	31878	31878
207sab	34175	34189
207sab	34556	34556
207sab	36509	36509
207sab	36991	36991
207sab	37748	37748
207sab	37932	37932
207sab	39432	39432
207sab	39605	39605
207sab	40044	40115
207sab	40416	40416
207sab	41012	41012
207sab	41374	41374
207sab	42961	42961
207sab	44887	44887
207sab	45818	45818
207sab	46968	46968
207sab	47776	47776
207sab	48870	48870
207sab	51565	51565
207sab	52338	52352
207sab	52540	52540
207sab	53429	53429
207sab	53650	53650
207sab	55415	55415
207sab	57715	57715
207sab	58979	58979
207sab	60165	60165
207sab	61440	61440
207sab	62122	62122
207sab	62439	62439
207sab	64246	64311
207sab	64447	64447
207sab	64940	64940
207sab	66952	66952
207sab	67892	67892
207sab	70027	70027
207sab	71128	71128
207sab	73484	73484
207sab	77223	77223
207sab	79465	79465
207sab	80024	80024
207sab	81091	81091
207sab	81875	81875
207sab	82982	82982
207sab	85886	85886
207sab	86307	86314
207sab	91190	91190
207sab	92534	92534
207sab	94032	94032
207sab	94498	94498
207sab	96056	96056
207sab	96262	96262
207sab	96687	96687
207sab	97103	97103
208sab	2612	2740
208sab	13988	14042
208sab	47646	47674
208sab	62330	62441
208sab	88247	88251
2098_18	67105	67165
2098_18	94242	94245
209sab	20174	20233
210sab	17776	17820
210sab	20161	20178
210sab	24846	24913
210sab	58550	58593
210sab	73390	73467
210sab	90200	90252
211sab	482	482
211sab	1115	1115
[truncated: 21,204 more rows]

## Sheet: TableS5
Supplementary Table S5. Recombination events inferred from the 437 genomes using fastGEAR. The results include information about the donor group, recipient group, start/end position of event, gene name, and a list of recipient genomes.
Donor Group	Recipient Group	start	end	Gene	Recipient_strains
animal_other_sts	animal_other_sts	1	151	lukEv	8947A_17,2045A_18
human_other_sts	human_other_sts	61	162	group_2381	319sab,384sab,396sab
animal_other_sts	human_other_sts	506	683	group_2384	396sab
animal_other_sts	animal_other_sts	488	581	splA	8101a_18,6020b_19,7085B_17,3581A_18,6986A_18,2098_18,8026A_19
animal_other_sts	human_other_sts	488	581	splA	223sab,373sab,273sab,372sab,496sab
animal_other_sts	human_other_sts	86	91	trmR	340sab,391sab,459sab,219sab,482sab,84sab,275sab,281sab,311sab,352sab,204sab,326sab,208sab,444sab,310sab,307sab,198sab,308sab
animal_other_sts	animal_other_sts	86	91	trmR	6696A_19
human_other_sts	animal_other_sts	977	1063	menE_1	6865H_19,5886a_18,4121_E_19,5191_4A_19
human_other_sts	human_other_sts	977	1063	menE_1	254sab,335sab,348sab,37sab,294sab,419sab,398sab
animal_other_sts	animal_other_sts	142	168	group_2152	9273B_19,3284A_19
animal_other_sts	human_other_sts	877	1014	pckA	254sab,197sab,155sab
animal_other_sts	animal_other_sts	877	1014	pckA	6152a_18,7243_1a_18,5231a_18,9308AN7_18,3659B_19,662A_18
animal_other_sts	human_st5	683	873	prmC_1	215sab
human_other_sts	human_other_sts	1042	1162	prmC_1	153sab
animal_other_sts	animal_other_sts	779	915	prmC_1	4052C_18
animal_other_sts	human_st5	185	498	prmC_1	211sab
human_other_sts	human_st8	923	1006	prmC_1	229sab
human_other_sts	human_st8	1042	1162	prmC_1	199sab,188sab,453sab,229sab
human_other_sts	human_other_sts	421	446	prmC_1	306sab
animal_other_sts	human_st30	206	421	ribD	343sab,491sab,330sab,360sab,299sab,83sab,187sab,338sab,447sab,465sab
animal_other_sts	animal_st30	206	421	ribD	10184d_18,9521A_17
animal_other_sts	human_other_sts	206	421	ribD	354sab,359sab
animal_other_sts	animal_other_sts	206	421	ribD	5367b_18,7791A_19
animal_other_sts	animal_other_sts	439	459	ribE	7791A_19
animal_other_sts	human_st30	439	459	ribE	343sab,491sab,330sab,299sab,83sab,187sab,338sab,447sab,465sab,241sab,452sab,239sab,157sab,462sab,457sab,329sab,301sab,304sab,264sab,287sab,402sab,233sab,4sab,147sab,225sab,455sab,387sab,466sab,10sab,216sab,257sab,471sab
animal_other_sts	animal_st30	439	459	ribE	9521A_17,7337B_17,5439_A_19,962A_20,8711A_19,9580d_18,5411e_18
animal_other_sts	human_other_sts	439	459	ribE	1sab,250sab,464sab,388sab,263sab,13sab,210sab,461sab,238sab,202sab
animal_other_sts	human_other_sts	1	553	group_159	155sab
animal_other_sts	human_other_sts	5787	5893	group_159	481sab
animal_other_sts	human_st8	791	1728	group_159	159sab,199sab,26sab,389sab,318sab,179sab,161sab,285sab,25sab,193sab,454sab,186sab,195sab,305sab,413sab,309sab,188sab,474sab,407sab,152sab,358sab,416sab,156sab,472sab,386sab,369sab,451sab,36sab,231sab,404sab,200sab,279sab,410sab,3sab,414sab,221sab,31sab,189sab,79sab,327sab,495sab,251sab,494sab,224sab,302sab,475sab,180sab,259sab,325sab,316sab,146sab,395sab,262sab,453sab,374sab,342sab,212sab,229sab,…
animal_other_sts	human_other_sts	791	1728	group_159	449sab,335sab,153sab,207sab,280sab,82sab,356sab
animal_other_sts	animal_other_sts	1	553	group_159	8947A_17,9361_1a_18,2045A_18,4967_B_19,6713_4a_18,7856_33A_18,7415_2A_19
animal_other_sts	animal_st8	791	1728	group_159	377A_20,1557A_20,1285C_20,10299A_19,1192A_18,10424A_17
human_other_sts	human_other_sts	3066	3864	group_159	254sab,419sab,398sab
animal_other_sts	animal_other_sts	2308	2906	group_159	8581A_19
animal_other_sts	human_other_sts	2308	2906	group_159	442sab,230sab
animal_other_sts	animal_other_sts	791	1728	group_159	6865H_19,5886a_18,193A_20,4121_E_19,5191_4A_19
human_other_sts	human_other_sts	527	621	group_10120	265sab,6sab,283sab,254sab,205sab,220sab,77sab,418sab,248sab,237sab,399sab,317sab,483sab,336sab,240sab,408sab,144sab,245sab,306sab
human_other_sts	animal_other_sts	527	621	group_10120	2949_1B_18,6152a_18,7243_1a_18,5231a_18,7336_5a_19,5969_2a_18,9308AN7_18,8947A_17,9471A_17,9473E_17,9361_1a_18,9470A_17,8114a_18,9218_4D_19,3659B_19,5687_2A_19,7520b_18,3669A_18,2045A_18,7771C_17
animal_other_sts	animal_other_sts	156	214	gapA2	4433_2B_18,698d_19
human_other_sts	animal_other_sts	452	567	group_2639	6152a_18,7243_1a_18,5231a_18,9308AN7_18,3659B_19,4273A_19,1337a_19
human_other_sts	human_st30	826	936	thiI	343sab,491sab,330sab,360sab,299sab
animal_other_sts	human_other_sts	169	255	dnaE	417sab,319sab,384sab,313sab,324sab,397sab,409sab,154sab,253sab,493sab,315sab,443sab,214sab,403sab,266sab
animal_other_sts	animal_other_sts	2909	3140	dnaE	662A_18
animal_other_sts	animal_other_sts	169	255	dnaE	7847C_17,662A_18
human_other_sts	human_other_sts	1160	1200	pyk	223sab,348sab,237sab,399sab,373sab,144sab,37sab,273sab,372sab,406sab,291sab,496sab,294sab,252sab,277sab
human_other_sts	animal_other_sts	1160	1200	pyk	8101a_18,8114a_18,6020b_19,7520b_18,7085B_17,4719c_18,3581A_18,6986A_18,6214a_18,2098_18,8026A_19,1783B_18
animal_other_sts	animal_other_sts	583	615	lysP_2	5367b_18,6696A_19
animal_other_sts	human_other_sts	583	615	lysP_2	354sab,359sab,390sab,392sab,282sab,405sab,340sab,391sab,459sab,219sab,482sab,84sab,394sab,275sab,281sab,311sab,352sab,204sab,326sab,208sab,444sab,310sab,307sab,198sab,308sab
human_other_sts	human_other_sts	1	324	entA_2	1sab,250sab,464sab,388sab,13sab,210sab,461sab,202sab
human_other_sts	animal_st30	1	324	entA_2	10184d_18,9521A_17,7337B_17,5439_A_19,962A_20,8711A_19,9580d_18,5411e_18
human_other_sts	human_st30	1	324	entA_2	343sab,491sab,330sab,360sab,299sab,83sab,187sab,338sab,447sab,465sab,452sab,239sab,157sab,462sab,457sab,329sab,301sab,304sab,264sab,287sab,402sab,233sab,4sab,147sab,225sab,455sab,387sab,466sab,10sab,216sab,257sab,471sab
human_other_sts	animal_other_sts	1	324	entA_2	7791A_19
human_other_sts	human_other_sts	625	707	yqfL	396sab
human_other_sts	animal_other_sts	625	707	yqfL	7536_3B_19
animal_other_sts	animal_other_sts	1068	1137	recQ_1	662A_18
animal_other_sts	human_other_sts	758	897	ebpS	384sab
human_other_sts	human_other_sts	1	379	pxpC_1	1sab,250sab,464sab,388sab,263sab,13sab,210sab,461sab,238sab,202sab
human_other_sts	animal_other_sts	1	379	pxpC_1	7791A_19
human_other_sts	animal_st30	1	379	pxpC_1	10184d_18,9521A_17,7337B_17,962A_20,8711A_19,9580d_18,5411e_18
human_other_sts	human_st30	1	379	pxpC_1	343sab,491sab,330sab,360sab,299sab,83sab,187sab,338sab,447sab,465sab,241sab,452sab,239sab,157sab,462sab,457sab,329sab,301sab,304sab,264sab,287sab,402sab,233sab,147sab,225sab,455sab,387sab,466sab,10sab,216sab,257sab,471sab
animal_other_sts	animal_other_sts	1664	1752	srrB	5367b_18,3410_4E_19,5410a_18,6696A_19,7847C_17,4433_2B_18,9419A_17,698d_19,2747G_19
animal_other_sts	human_other_sts	1664	1752	srrB	292sab,354sab,417sab,359sab,390sab,392sab,282sab,261sab,313sab,405sab,324sab,397sab,340sab,409sab,154sab,391sab,459sab,219sab,482sab,84sab,253sab,394sab,275sab,281sab,493sab,311sab,352sab,204sab,326sab,346sab,208sab,315sab,443sab,448sab,296sab,214sab,444sab,227sab,310sab,385sab,307sab,198sab,403sab,206sab,266sab,308sab
animal_other_sts	animal_other_sts	353	618	lepA	8947A_17,9361_1a_18,2045A_18,6713_4a_18,7856_33A_18,4052C_18,7415_2A_19
animal_other_sts	human_other_sts	353	618	lepA	197sab,155sab
human_other_sts	animal_other_sts	1268	1464	gcvPB	3410_4E_19,5410a_18,4433_2B_18,698d_19,2747G_19
human_other_sts	human_other_sts	1268	1464	gcvPB	261sab,292sab,346sab,448sab,296sab,227sab,385sab,206sab
animal_other_sts	human_other_sts	887	960	malR	196sab,470sab,312sab,321sab,268sab,456sab,477sab,331sab,347sab
human_other_sts	human_other_sts	615	623	malR	335sab,396sab
animal_other_sts	animal_other_sts	887	960	malR	8518A_19
human_other_sts	animal_other_sts	615	623	malR	6865H_19,5886a_18,4121_E_19,5191_4A_19
animal_other_sts	animal_other_sts	1	189	aroA_1	2949_1B_18,8101a_18,4744b_18,6865H_19,7336_5a_19,5969_2a_18,9471A_17,9473E_17,9470A_17,8114a_18,5886a_18,9218_4D_19,6020b_19,9529A_19,5687_2A_19,193A_20,7967_3C_18,7520b_18,3669A_18,7085B_17,7771C_17,9623A_17,4719c_18,7536_3B_19,3581A_18,3779B_18,2757A_18,2522A_19,8557_1a_18,4121_E_19,8518A_19,8475a_18,6126a_19,6214a_18,7852C_18,7657c_18,2098_18,5191_4A_19,10102A_19,8026A_19,4640b_18,1783B_18,948…
animal_other_sts	animal_other_sts	1	103	aroA_2	8947A_17,9361_1a_18,2045A_18,7847C_17,6713_4a_18,7856_33A_18,7415_2A_19
animal_other_sts	animal_other_sts	684	1092	aroA_2	4052C_18
animal_other_sts	animal_other_sts	172	285	aroA_2	2949_1B_18,4744b_18,1985_2B_20,7336_5a_19,5969_2a_18,9478a_18,9471A_17,2324a_19,9470A_17,9218_4D_19,5687_2A_19,7493_4B_18,7967_3C_18,3669A_18,7771C_17,9623A_17,7536_3B_19,3779B_18,2757A_18,8557_1a_18,8475a_18,6126a_19,7852C_18,5539a_18,10095A_19,4640b_18,9480a_18,1586A_18,9273B_19,3284A_19,3113_3A_18
animal_other_sts	animal_other_sts	636	905	bfmBAA	5367b_18,6696A_19
animal_other_sts	human_other_sts	636	905	bfmBAA	354sab,359sab,390sab,392sab,282sab,405sab,340sab,391sab,459sab,219sab,482sab,84sab,394sab,275sab,281sab,311sab,352sab,204sab,326sab,208sab,444sab,310sab,307sab,198sab,308sab
animal_other_sts	human_st30	291	438	nikB	387sab,343sab,491sab,330sab,360sab,299sab,83sab,187sab,338sab,447sab,465sab,241sab,452sab,239sab,157sab,457sab,329sab,301sab,304sab,264sab,287sab,402sab,233sab,4sab,147sab,225sab,455sab,387sab,466sab,10sab,216sab,257sab,471sab
animal_other_sts	human_other_sts	291	438	nikB	1sab,250sab,464sab,388sab,263sab,13sab,210sab,461sab,238sab,202sab
animal_other_sts	animal_other_sts	291	438	nikB	7791A_19
animal_other_sts	animal_st30	291	438	nikB	10184d_18,9521A_17,7337B_17,5439_A_19,962A_20,8711A_19,9580d_18,5411e_18
animal_other_sts	human_other_sts	1	143	bfmBAB	481sab
animal_other_sts	animal_other_sts	1	143	bfmBAB	579A_18,9273B_19,3284A_19
human_other_sts	human_other_sts	1	516	group_630	396sab
human_other_sts	animal_other_sts	1	516	group_630	662A_18
human_other_sts	animal_other_sts	1	60	group_5643	9529A_19,8518A_19
human_other_sts	human_other_sts	1	60	group_5643	196sab,470sab,312sab,321sab,268sab,456sab,158sab,477sab,331sab,347sab
human_other_sts	animal_other_sts	35	192	group_241	5886a_18
animal_other_sts	human_other_sts	417	552	group_241	197sab,388sab
animal_other_sts	animal_other_sts	170	362	group_10500	3410_4E_19,5410a_18,4967_B_19
animal_other_sts	human_other_sts	170	362	group_10500	261sab
animal_other_sts	animal_other_sts	1	78	group_920	579A_18,662A_18
animal_other_sts	animal_other_sts	301	333	trpD2	662A_18
animal_other_sts	human_other_sts	197	232	trpD2	319sab,384sab
animal_other_sts	human_other_sts	272	295	trpD2	319sab,373sab,273sab
animal_other_sts	human_other_sts	301	333	trpD2	319sab,384sab
animal_other_sts	human_other_sts	763	902	trpD2	191sab
animal_other_sts	animal_other_sts	272	295	trpD2	8101a_18,579A_18,6020b_19,7085B_17,3581A_18,6986A_18,2098_18,8026A_19
animal_other_sts	animal_other_sts	559	656	mhqA_3	8947A_17,9361_1a_18,2045A_18,6713_4a_18,7856_33A_18,7415_2A_19
human_other_sts	human_other_sts	285	337	pepF1_1	481sab
animal_other_sts	human_st8	34	53	group_5646	221sab,31sab,189sab,79sab,327sab,495sab,251sab
animal_other_sts	animal_st8	34	53	group_5646	1192A_18
animal_other_sts	human_other_sts	34	53	group_5646	356sab,419sab
human_st5	animal_other_sts	223	250	alr1_1	579A_18,9273B_19,3284A_19,8581A_19
human_st5	human_other_sts	223	250	alr1_1	306sab,442sab,230sab
human_other_sts	animal_other_sts	806	820	der_1	579A_18,8581A_19
human_other_sts	human_other_sts	806	820	der_1	442sab,230sab
human_other_sts	human_other_sts	423	426	pgpB	197sab
animal_other_sts	human_other_sts	2572	2654	odhA	396sab,336sab,191sab
animal_other_sts	human_other_sts	385	425	guaC	296sab
animal_other_sts	human_other_sts	835	888	thrB	348sab,37sab,294sab
animal_other_sts	animal_other_sts	835	888	thrB	579A_18
animal_other_sts	human_other_sts	1292	1314	group_4859	197sab,155sab
animal_other_sts	animal_st8	1	22	ltaE	377A_20,1557A_20,1285C_20,10299A_19,1192A_18,10424A_17
human_other_sts	human_st8	1	22	ltaE	358sab
animal_other_sts	animal_st30	1	22	ltaE	5439_A_19,9580d_18
animal_other_sts	animal_other_sts	1	22	ltaE	193A_20
animal_other_sts	human_st8	1	22	ltaE	159sab,199sab,26sab,389sab,318sab,179sab,161sab,285sab,25sab,193sab,454sab,186sab,195sab,305sab,413sab,309sab,188sab,474sab,407sab,152sab,416sab,156sab,472sab,386sab,369sab,451sab,36sab,231sab,404sab,200sab,279sab,410sab,3sab,414sab,221sab,31sab,189sab,79sab,327sab,495sab,251sab,494sab,224sab,302sab,475sab,180sab,259sab,325sab,316sab,146sab,395sab,262sab,453sab,374sab,342sab,212sab,229sab,235sab,…
animal_other_sts	human_other_sts	1	22	ltaE	449sab,153sab,207sab,280sab,82sab,356sab
animal_other_sts	human_other_sts	154	254	group_2985	417sab,313sab,324sab,409sab,154sab,253sab,493sab,315sab,443sab,214sab,403sab,266sab
animal_other_sts	animal_other_sts	154	254	group_2985	7847C_17
animal_other_sts	human_other_sts	1	85	group_2985	306sab,481sab
human_other_sts	human_other_sts	1200	1445	cls_1	254sab,335sab,419sab,396sab,398sab
human_other_sts	animal_other_sts	1200	1445	cls_1	6865H_19,5886a_18,4121_E_19,5191_4A_19
animal_other_sts	animal_other_sts	434	1556	group_258	7336_5a_19,5969_2a_18,5687_2A_19,7536_3B_19
animal_other_sts	human_other_sts	434	1556	group_258	481sab
animal_other_sts	human_other_sts	460	624	asp1	254sab,306sab,481sab
human_other_sts	animal_other_sts	1466	1605	glpD	7791A_19,3410_4E_19,5410a_18,4433_2B_18,9419A_17,698d_19,2747G_19
human_other_sts	human_other_sts	1466	1605	glpD	1sab,250sab,261sab,464sab,388sab,263sab,13sab,210sab,461sab,238sab,292sab,202sab,346sab,448sab,296sab,227sab,385sab,206sab
human_other_sts	human_st30	1466	1605	glpD	233sab,343sab,491sab,330sab,360sab,299sab,83sab,187sab,338sab,447sab,465sab,241sab,452sab,239sab,157sab,462sab,457sab,329sab,301sab,304sab,264sab,287sab,402sab,4sab,147sab,225sab,455sab,387sab,466sab,10sab,216sab,257sab,471sab
human_other_sts	animal_st30	1466	1605	glpD	10184d_18,9521A_17,7337B_17,5439_A_19,962A_20,8711A_19,9580d_18,5411e_18
animal_other_sts	animal_other_sts	134	149	hisF	2045A_18,6713_4a_18,7856_33A_18
animal_other_sts	human_other_sts	92	99	rimP	326sab
animal_other_sts	animal_other_sts	1267	1457	group_10290	662A_18
animal_other_sts	human_other_sts	1267	1457	group_10290	319sab,384sab
human_other_sts	human_other_sts	169	347	trmFO	254sab,335sab
human_other_sts	animal_other_sts	169	347	trmFO	6865H_19,5886a_18
animal_other_sts	animal_other_sts	4026	4875	sraP	6152a_18,7243_1a_18,9308AN7_18
human_other_sts	animal_other_sts	4348	4377	sraP	662A_18
human_other_sts	human_other_sts	2001	2095	sraP	254sab,348sab,11sab,37sab,294sab,419sab,398sab
human_other_sts	animal_other_sts	1278	1387	sraP	8114a_18,579A_18,7520b_18,4719c_18,6214a_18,8581A_19
animal_other_sts	human_other_sts	4026	4875	sraP	481sab
human_other_sts	animal_other_sts	901	1018	sraP	8101a_18,662A_18
human_other_sts	human_other_sts	1138	1209	sraP	470sab,196sab,312sab,321sab,268sab,456sab,158sab,477sab,331sab,347sab
human_other_sts	animal_other_sts	172	229	sraP	9308AN7_18,7243_1a_18,6152a_18,3684_A_19,1337a_19
human_other_sts	human_other_sts	2176	2215	sraP	144sab
human_other_sts	animal_other_sts	1256	1507	sraP	8101a_18,6020b_19,7085B_17,3581A_18,662A_18
human_other_sts	human_other_sts	3384	3406	sraP	481sab
human_other_sts	human_other_sts	1256	1507	sraP	223sab,373sab,336sab,273sab,372sab
human_other_sts	animal_other_sts	2176	2215	sraP	8114a_18,7520b_18
human_other_sts	human_other_sts	901	1018	sraP	336sab,319sab,384sab
human_other_sts	human_other_sts	4348	4464	sraP	319sab,384sab
animal_other_sts	human_other_sts	452	1005	sraP	196sab
animal_other_sts	animal_other_sts	452	1005	sraP	579A_18
human_other_sts	human_other_sts	1278	1387	sraP	348sab,237sab,399sab,11sab,144sab,37sab,406sab,291sab,294sab,252sab,442sab,230sab
human_other_sts	animal_other_sts	1138	1209	sraP	9529A_19,8518A_19
human_other_sts	animal_other_sts	2376	2500	sraP	6152a_18,7243_1a_18,9308AN7_18,4967_B_19,3684_A_19,1337a_19
human_other_sts	animal_other_sts	1320	1579	clfB	8947A_17,9361_1a_18,2045A_18,4967_B_19
human_other_sts	human_other_sts	411	1872	clfB	336sab,254sab,319sab,37sab
animal_other_sts	human_other_sts	2125	2195	clfB	319sab
human_other_sts	human_other_sts	3387	3400	clfB	253sab,250sab,315sab
human_other_sts	human_other_sts	4152	4253	clfB	197sab
human_other_sts	human_other_sts	4152	4356	clfB	306sab
human_other_sts	animal_other_sts	411	1872	clfB	3284A_19
human_other_sts	animal_other_sts	1	754	clfB	8581A_19
human_other_sts	animal_other_sts	1223	1592	clfB	579A_18
animal_other_sts	human_other_sts	841	938	clfB	197sab,250sab,464sab,461sab,202sab
human_other_sts	animal_other_sts	1847	2011	clfB	8947A_17,9361_1a_18,2045A_18,6713_4a_18,7415_2A_19
human_other_sts	human_other_sts	2521	3392	clfB	268sab
human_other_sts	human_other_sts	684	827	clfB	396sab
human_st30	animal_other_sts	1899	1907	clfB	662A_18
human_other_sts	human_other_sts	2815	3080	clfB	448sab
human_other_sts	animal_other_sts	2876	2942	clfB	9529A_19
animal_other_sts	human_other_sts	983	1153	clfB	336sab,191sab
human_st30	human_other_sts	2078	2171	clfB	250sab,202sab
human_other_sts	human_other_sts	1	754	clfB	230sab
animal_other_sts	human_other_sts	2170	2195	clfB	197sab
human_other_sts	human_other_sts	828	1288	clfB	396sab
human_other_sts	human_st30	2026	2077	clfB	147sab
human_other_sts	animal_other_sts	2815	3080	clfB	9529A_19
animal_other_sts	animal_other_sts	4149	4280	clfB	4967_B_19
animal_other_sts	human_other_sts	1	102	truB	354sab,359sab,390sab,392sab,282sab,405sab,340sab,391sab,459sab,219sab,482sab,84sab,394sab,275sab,281sab,311sab,352sab,204sab,326sab,208sab,444sab,310sab,307sab,198sab,308sab
animal_other_sts	animal_other_sts	1	102	truB	5367b_18,6696A_19
animal_other_sts	human_other_sts	3245	3477	polC	396sab,294sab,348sab,37sab
animal_other_sts	animal_other_sts	445	557	group_9896	9473E_17
animal_other_sts	human_st5	907	1000	group_10475	371sab,333sab,498sab,278sab,420sab,400sab,492sab,411sab,393sab,222sab,421sab,320sab,361sab,12sab,236sab,258sab,284sab,24sab,32sab,300sab,499sab,357sab,289sab,288sab,476sab,323sab,446sab,260sab,350sab,247sab,141sab,439sab,243sab,293sab,33sab,469sab,322sab,478sab,81sab,351sab,450sab,441sab,473sab,209sab,15sab,415sab
animal_other_sts	animal_other_sts	907	1000	group_10475	1985_2B_20,9478a_18,2324a_19,7493_4B_18,5539a_18,10095A_19
animal_other_sts	human_other_sts	907	1000	group_10475	226sab,467sab,228sab,23sab,267sab,192sab,142sab,349sab,328sab,201sab,14sab,336sab,255sab,412sab,334sab,370sab,497sab,463sab,191sab,7sab,339sab,341sab,16sab,460sab,249sab
animal_other_sts	animal_st5	907	1000	group_10475	6530G_19,1991A_20,9198A_18,6168f_18,4184_18,549A_18,9530C_19,2601A_19,2217b_19,2805A_19,1376B_18
animal_other_sts	animal_other_sts	2510	2581	smc	9473E_17
animal_other_sts	human_other_sts	2510	2581	smc	265sab,6sab,283sab,205sab,77sab,418sab,336sab,191sab
human_other_sts	animal_other_sts	167	408	rbgA	8101a_18,8114a_18,6020b_19,9529A_19,7520b_18,7085B_17,4719c_18,3581A_18,6986A_18,8518A_19,6214a_18,2098_18,8026A_19,1783B_18
human_other_sts	human_other_sts	167	408	rbgA	196sab,470sab,223sab,312sab,237sab,399sab,321sab,268sab,373sab,456sab,144sab,273sab,372sab,158sab,406sab,291sab,477sab,496sab,252sab,277sab,331sab,347sab
human_other_sts	animal_other_sts	287	699	rbgA	5367b_18,6696A_19
human_other_sts	human_other_sts	287	699	rbgA	354sab,359sab,390sab,392sab,282sab,405sab,340sab,391sab,459sab,219sab,482sab,84sab,394sab,275sab,281sab,311sab,352sab,204sab,326sab,208sab,444sab,310sab,307sab,198sab,308sab
human_other_sts	human_st30	287	699	rbgA	343sab,491sab,330sab,360sab,299sab
animal_other_sts	human_other_sts	167	228	bceB_1	406sab
animal_other_sts	animal_other_sts	1618	1725	bceB_1	698d_19
animal_other_sts	human_other_sts	948	954	group_2680	11sab
animal_other_sts	human_other_sts	133	209	group_2680	481sab
animal_other_sts	animal_other_sts	875	941	group_2680	579A_18
animal_other_sts	animal_other_sts	1159	1285	manP	5367b_18,6696A_19
animal_other_sts	human_other_sts	1159	1285	manP	354sab,359sab,390sab,392sab,282sab,405sab,340sab,391sab,459sab,219sab,482sab,84sab,394sab,275sab,281sab,311sab,352sab,204sab,326sab,208sab,444sab,310sab,307sab,198sab,308sab
human_other_sts	animal_other_sts	793	936	manP	3410_4E_19,5410a_18,4433_2B_18,9419A_17,698d_19,2747G_19
human_other_sts	human_other_sts	793	936	manP	261sab,292sab,346sab,448sab,296sab,227sab,385sab,206sab
human_other_sts	animal_other_sts	973	1370	manP	5367b_18,3410_4E_19,5410a_18,662A_18
human_other_sts	human_other_sts	973	1370	manP	354sab,359sab,390sab,392sab,282sab,261sab
animal_other_sts	human_other_sts	211	273	group_1824	481sab
animal_other_sts	human_other_sts	1	34	group_3729	197sab,155sab
animal_other_sts	animal_other_sts	1	34	group_3729	8947A_17,9361_1a_18,2045A_18,6713_4a_18,7856_33A_18,4052C_18,7415_2A_19
human_other_sts	human_other_sts	1	643	cysJ	250sab,464sab,461sab,202sab
human_other_sts	human_st30	1	643	cysJ	304sab
human_other_sts	human_other_sts	1	144	ykoD_2	336sab,144sab,306sab,191sab
animal_other_sts	animal_other_sts	228	260	group_3743	7847C_17
human_other_sts	human_other_sts	248	272	group_3743	481sab
animal_other_sts	human_other_sts	228	260	group_3743	417sab,313sab,324sab,397sab,409sab,154sab,253sab,493sab,315sab,443sab,214sab,403sab,266sab
animal_other_sts	human_other_sts	2328	2428	smc_1	481sab
human_other_sts	animal_other_sts	2715	2790	smc_1	6152a_18,7243_1a_18,5231a_18,9308AN7_18,3659B_19,4052C_18,1466a_19,3684_A_19,4273A_19,1337a_19
animal_other_sts	human_other_sts	1	479	norB_4	348sab,197sab,37sab,306sab,155sab,294sab,481sab
human_other_sts	human_other_sts	701	711	norB_4	292sab
human_other_sts	animal_other_sts	562	749	nhoA	9273B_19,3284A_19
human_other_sts	human_st8	1	378	icaC	161sab,189sab
human_other_sts	animal_other_sts	1	378	icaC	8114a_18,1783B_18
human_other_sts	animal_other_sts	577	699	gdpP	8101a_18,6020b_19,7085B_17,3581A_18,6986A_18,2098_18,8026A_19
human_other_sts	human_other_sts	577	699	gdpP	226sab,467sab,223sab,373sab,273sab,372sab,496sab
human_other_sts	human_st5	577	699	gdpP	371sab,333sab,498sab,320sab
human_other_sts	human_other_sts	75	216	hisB	263sab,1sab,388sab,13sab,210sab,238sab
animal_other_sts	animal_other_sts	1	162	hisB	662A_18
human_other_sts	human_st30	75	216	hisB	343sab,491sab,330sab,360sab,299sab,83sab,187sab,338sab,447sab,465sab,241sab,452sab,239sab,157sab,462sab,457sab,329sab,301sab,304sab,264sab,287sab,402sab,233sab,4sab,147sab,225sab,455sab,387sab,466sab,10sab,216sab,257sab,471sab
human_other_sts	human_other_sts	364	542	hisB	292sab
human_other_sts	animal_other_sts	75	216	hisB	7791A_19
human_other_sts	animal_st30	75	216	hisB	10184d_18,9521A_17,7337B_17,5439_A_19,962A_20,8711A_19,9580d_18,5411e_18
human_other_sts	human_other_sts	775	798	metXA	254sab,265sab,6sab,283sab,205sab,77sab,418sab,317sab,483sab,240sab,408sab,245sab,295sab,286sab,419sab,442sab,383sab,398sab,230sab,332sab,440sab,218sab
animal_other_sts	human_other_sts	889	969	metXA	197sab,155sab
human_other_sts	animal_other_sts	775	798	metXA	9473E_17,2522A_19,7657c_18,10102A_19,8581A_19
human_other_sts	animal_other_sts	781	822	metXA	4052C_18
animal_other_sts	animal_other_sts	482	580	yflS	8947A_17,9361_1a_18,2045A_18,662A_18,6713_4a_18,7856_33A_18,7415_2A_19
animal_other_sts	human_other_sts	275	408	hisG	444sab
animal_other_sts	human_other_sts	150	315	group_1471	336sab,191sab
animal_other_sts	animal_other_sts	606	624	hisC_1	8114a_18,7520b_18,4719c_18,6214a_18,1783B_18
human_other_sts	animal_other_sts	487	650	hisC_1	8947A_17,579A_18
animal_other_sts	animal_other_sts	891	910	hisC_1	8947A_17,9361_1a_18,2045A_18,6713_4a_18,7856_33A_18,7415_2A_19
animal_other_sts	human_other_sts	606	624	hisC_1	237sab,399sab,144sab,406sab,291sab,252sab,277sab
human_other_sts	human_other_sts	487	650	hisC_1	254sab,419sab,398sab
animal_other_sts	animal_other_sts	559	579	hisC_1	1783B_18
human_other_sts	human_other_sts	57	102	hisH	417sab,197sab,155sab
human_other_sts	animal_other_sts	186	286	hisH	4052C_18
human_other_sts	animal_other_sts	845	860	sbnB	3581A_18,6986A_18,2098_18
human_other_sts	human_other_sts	845	860	sbnB	496sab,396sab
animal_other_sts	human_other_sts	326	393	group_1980	254sab,220sab,223sab,248sab,237sab,399sab,373sab,11sab,144sab,80sab,273sab,372sab,290sab,406sab,276sab,445sab,291sab,480sab,362sab,496sab,244sab,481sab,145sab,419sab,252sab,277sab,185sab,398sab
animal_other_sts	animal_other_sts	326	393	group_1980	2949_1B_18,8101a_18,4744b_18,579A_18,7336_5a_19,5969_2a_18,9471A_17,9470A_17,8114a_18,9218_4D_19,6020b_19,5687_2A_19,7967_3C_18,7520b_18,3669A_18,7085B_17,7771C_17,9623A_17,4719c_18,7536_3B_19,3581A_18,3779B_18,2757A_18,6986A_18,8557_1a_18,8475a_18,6126a_19,6214a_18,7852C_18,2098_18,8026A_19,4640b_18,1783B_18,9480a_18,1586A_18,3113_3A_18
human_other_sts	animal_other_sts	2673	2759	group_441	9529A_19,8518A_19
human_other_sts	human_other_sts	2673	3154	group_441	196sab,470sab,312sab,321sab,268sab,456sab,158sab,477sab,331sab,347sab
human_st30	animal_other_sts	1032	1135	group_441	662A_18
human_other_sts	human_other_sts	2471	2611	group_441	196sab,470sab,312sab,321sab,268sab,456sab,158sab,477sab,331sab,347sab
human_other_sts	animal_other_sts	2673	3154	group_441	662A_18,9529A_19,8518A_19
human_other_sts	animal_other_sts	2471	2611	group_441	9529A_19,8518A_19
human_other_sts	human_other_sts	1658	2401	group_441	397sab
human_other_sts	human_other_sts	2673	2759	group_441	196sab,470sab,312sab,321sab,268sab,456sab,158sab,477sab,331sab,347sab
animal_other_sts	animal_other_sts	1	9	group_1333	2522A_19,7657c_18,10102A_19,9273B_19
animal_other_sts	human_other_sts	1	9	group_1333	295sab,286sab,442sab,383sab,230sab,332sab
animal_other_sts	animal_other_sts	129	219	group_1986	8101a_18,6020b_19,7085B_17,3581A_18,6986A_18,2098_18,8026A_19
animal_other_sts	human_other_sts	129	219	group_1986	223sab,373sab,273sab,372sab,496sab,396sab
human_other_sts	animal_other_sts	1047	1069	bceB_2	4967_B_19
human_other_sts	animal_other_sts	410	545	rarD	8947A_17,9361_1a_18,2045A_18,6713_4a_18,7856_33A_18,7415_2A_19
animal_other_sts	human_other_sts	1	140	rarD	250sab,464sab,461sab,202sab
animal_other_sts	human_other_sts	597	731	dus	11sab
human_other_sts	animal_other_sts	875	999	yfhA	3410_4E_19,5410a_18,4433_2B_18,9419A_17,698d_19,2747G_19
human_other_sts	human_other_sts	875	999	yfhA	261sab,292sab,346sab,448sab,296sab,227sab,385sab,206sab
human_other_sts	human_other_sts	822	1035	group_4900	399sab
human_other_sts	human_other_sts	653	755	group_333	220sab,158sab
human_st8	human_other_sts	479	616	group_333	220sab,158sab
human_other_sts	human_other_sts	633	635	group_333	220sab,158sab
human_other_sts	human_other_sts	206	303	yycI	254sab,419sab,398sab
human_other_sts	human_other_sts	392	395	yycI	202sab
human_other_sts	human_other_sts	642	658	yycI	481sab
human_other_sts	human_other_sts	245	303	yycI	261sab,346sab,448sab,296sab,227sab,385sab,206sab
human_other_sts	animal_other_sts	245	303	yycI	3410_4E_19,5410a_18,4433_2B_18,9419A_17,698d_19,2747G_19
human_other_sts	human_other_sts	145	205	yycI	11sab
human_other_sts	animal_other_sts	1375	1383	sbnE	5410a_18
human_other_sts	animal_other_sts	994	1300	sbnE	5410a_18
animal_other_sts	animal_other_sts	1459	1621	sbnE	7847C_17
animal_other_sts	human_other_sts	1459	1621	sbnE	417sab,313sab,324sab,397sab,409sab,154sab,253sab,493sab,315sab,443sab,214sab,403sab,266sab
human_other_sts	animal_other_sts	426	572	group_339	4640b_18
human_other_sts	animal_other_sts	56	256	group_339	193A_20
human_other_sts	human_st8	56	256	group_339	495sab,26sab,389sab,309sab,79sab,251sab,259sab,458sab
human_other_sts	human_other_sts	56	256	group_339	449sab,153sab,280sab
animal_other_sts	human_other_sts	509	624	group_339	481sab
human_other_sts	human_other_sts	426	572	group_339	220sab,445sab
human_other_sts	animal_st8	56	256	group_339	1192A_18
human_other_sts	human_other_sts	1	607	norG	254sab,11sab
animal_other_sts	human_other_sts	1	198	norG	226sab,467sab,228sab,23sab,267sab,192sab,142sab,349sab,328sab,201sab,14sab,255sab,412sab,334sab,370sab,497sab,463sab,7sab,339sab,341sab,16sab,460sab,249sab,425sab,242sab,382sab,160sab
animal_other_sts	human_st5	1	198	norG	371sab,333sab,498sab,278sab,420sab,400sab,492sab,411sab,393sab,222sab,421sab,320sab,361sab,12sab,236sab,258sab,284sab,24sab,32sab,300sab,499sab,357sab,289sab,288sab,476sab,323sab,446sab,260sab,350sab,247sab,141sab,243sab,293sab,33sab,469sab,322sab,478sab,81sab,351sab,450sab,441sab,473sab,209sab,15sab,415sab,345sab,143sab,344sab,211sab,246sab,303sab,468sab,9sab,213sab,297sab,215sab,76sab,363sab,33…
animal_other_sts	animal_st5	1	198	norG	1991A_20,9198A_18,6168f_18,4184_18,549A_18,9530C_19,2601A_19,2217b_19,2805A_19,4638c_18,1590A_18,2210B_18
animal_other_sts	animal_other_sts	1	198	norG	1985_2B_20,9478a_18,2324a_19,7493_4B_18,5539a_18,10095A_19
human_other_sts	animal_other_sts	1	607	norG	662A_18
human_other_sts	animal_other_sts	1	128	rhaS_2	4967_B_19
human_st30	human_other_sts	1198	1369	rhaS_2	11sab
human_other_sts	animal_other_sts	1123	1480	rhaS_2	579A_18
human_other_sts	human_other_sts	1	128	rhaS_2	319sab,384sab
human_other_sts	animal_other_sts	43	321	sbnC	9273B_19
human_other_sts	human_other_sts	43	321	sbnC	481sab
human_other_sts	human_other_sts	1726	1779	sbnF	196sab,470sab,254sab,312sab,348sab,37sab,294sab
human_other_sts	animal_other_sts	1726	1779	sbnF	9529A_19
animal_other_sts	human_other_sts	1048	1162	sbnD	292sab
animal_other_sts	animal_other_sts	996	1027	sbnD	662A_18
human_other_sts	human_other_sts	844	897	rfbX	191sab
human_other_sts	human_st30	251	418	group_3748	343sab,491sab,330sab,147sab
human_other_sts	human_other_sts	1117	1461	group_1570	196sab,470sab,312sab,321sab,268sab,456sab,477sab,331sab,347sab
human_other_sts	animal_other_sts	1117	1461	group_1570	9529A_19,8518A_19
human_other_sts	human_other_sts	1	30	group_2705	191sab
animal_other_sts	animal_other_sts	734	1128	group_4777	9273B_19,3284A_19,8581A_19
animal_other_sts	human_other_sts	734	1128	group_4777	442sab,230sab
human_other_sts	animal_other_sts	243	385	argB	579A_18
human_other_sts	human_other_sts	1	361	argB	481sab
human_other_sts	human_other_sts	243	385	argB	11sab
animal_other_sts	human_other_sts	1571	1674	ggt	354sab,359sab,390sab,392sab,282sab,405sab,340sab,391sab,459sab,219sab,482sab,84sab,394sab,275sab,281sab,311sab,352sab,204sab,326sab,208sab,444sab,310sab,307sab,198sab,308sab
human_other_sts	human_other_sts	1923	2007	ggt	237sab,399sab,144sab,406sab,291sab,252sab,277sab
animal_other_sts	animal_other_sts	1571	1674	ggt	5367b_18,6696A_19
human_other_sts	animal_other_sts	1923	2007	ggt	8114a_18,7520b_18,4719c_18,6214a_18,1783B_18
animal_other_sts	animal_other_sts	512	583	ipdC	3410_4E_19,5410a_18,4433_2B_18
animal_other_sts	human_other_sts	512	583	ipdC	261sab,292sab
animal_other_sts	human_other_sts	609	699	flp	237sab,399sab,144sab,406sab,291sab,252sab,277sab
animal_other_sts	animal_other_sts	609	699	flp	8114a_18,7520b_18,4719c_18,6214a_18,1783B_18
animal_other_sts	animal_other_sts	1	36	group_6534	8947A_17,9361_1a_18,2045A_18,7847C_17,662A_18,6713_4a_18,7856_33A_18,7415_2A_19
animal_other_sts	human_other_sts	1	51	group_6534	197sab,155sab
animal_other_sts	human_other_sts	1	36	group_6534	417sab,319sab,384sab,313sab,324sab,397sab,409sab,154sab,253sab,493sab,315sab,443sab,214sab,403sab,266sab
human_other_sts	animal_other_sts	524	695	group_4913	8114a_18,9529A_19,7520b_18
animal_other_sts	animal_other_sts	944	1035	group_4913	7847C_17
animal_other_sts	human_other_sts	944	1035	group_4913	417sab,313sab,324sab,397sab,409sab,154sab,253sab,493sab,315sab,443sab,214sab,403sab,266sab
human_other_sts	human_other_sts	524	695	group_4913	196sab,470sab,254sab,312sab,237sab,399sab,321sab,268sab,456sab,336sab
animal_other_sts	human_other_sts	1224	1764	ptsG_1	80sab
animal_other_sts	animal_other_sts	1224	1764	ptsG_1	8101a_18,4744b_18,7967_3C_18,2757A_18,8557_1a_18,8475a_18,7852C_18,4640b_18,9480a_18,1586A_18
animal_other_sts	human_other_sts	6576	6825	grsB	306sab
animal_other_sts	human_other_sts	4096	4426	grsB	292sab
animal_other_sts	animal_other_sts	6576	6825	grsB	9273B_19,3284A_19
human_other_sts	human_other_sts	631	799	degA	354sab,359sab,390sab,282sab,405sab,340sab,391sab,84sab,394sab,311sab,326sab,444sab,310sab,307sab,198sab,308sab
human_other_sts	animal_other_sts	631	799	degA	662A_18,6696A_19
human_other_sts	human_other_sts	202	277	yydK	1sab,250sab,464sab,388sab,263sab,13sab,210sab,461sab,238sab,202sab
human_other_sts	human_st30	202	277	yydK	343sab,491sab,330sab,360sab,299sab,83sab,187sab,338sab,447sab,465sab,241sab,452sab,239sab,157sab,462sab,457sab,329sab,301sab,304sab,264sab,287sab,402sab,233sab,4sab,147sab,225sab,455sab,387sab,466sab,10sab,216sab,257sab,471sab
human_other_sts	animal_other_sts	202	277	yydK	7791A_19
human_other_sts	animal_st30	202	277	yydK	10184d_18,9521A_17,7337B_17,5439_A_19,962A_20,8711A_19,9580d_18,5411e_18
animal_other_sts	human_other_sts	729	755	group_2703	292sab
animal_other_sts	human_other_sts	333	357	iolG	319sab,384sab
animal_other_sts	animal_other_sts	88	92	iolG	6152a_18,7243_1a_18,5231a_18,9308AN7_18,3659B_19,1466a_19,3684_A_19,4273A_19,1337a_19
animal_other_sts	animal_other_sts	333	357	iolG	6152a_18,7243_1a_18,5231a_18,9308AN7_18,3659B_19,1466a_19,3684_A_19,4273A_19,1337a_19
human_other_sts	animal_st5	1	181	bglA	6530G_19,1991A_20,9198A_18,6168f_18,4184_18,549A_18,9530C_19,2601A_19,2217b_19,2805A_19,1376B_18,4638c_18,1590A_18,2210B_18,7370_2a_19
animal_other_sts	human_other_sts	799	891	bglA	326sab
human_other_sts	human_st5	1	181	bglA	371sab,333sab,498sab,278sab,420sab,400sab,492sab,411sab,393sab,222sab,421sab,320sab,361sab,12sab,236sab,258sab,284sab,24sab,32sab,300sab,499sab,357sab,289sab,288sab,476sab,323sab,446sab,260sab,350sab,247sab,141sab,439sab,243sab,293sab,33sab,469sab,322sab,478sab,81sab,351sab,450sab,441sab,473sab,209sab,15sab,415sab,345sab,143sab,344sab,211sab,246sab,303sab,468sab,9sab,213sab,297sab,215sab,76sab,36…
human_other_sts	human_other_sts	1	181	bglA	226sab,467sab,228sab,23sab,267sab,192sab,142sab,349sab,328sab,201sab,14sab,255sab,412sab,334sab,370sab,497sab,463sab,7sab,339sab,341sab,16sab,460sab,249sab,425sab,242sab,382sab,160sab
animal_other_sts	human_other_sts	1	99	bglA	266sab
human_other_sts	animal_other_sts	1	181	bglA	1985_2B_20,9478a_18,2324a_19,7493_4B_18,5539a_18,10095A_19
human_st30	animal_other_sts	1546	1560	tarL	9218_4D_19
human_other_sts	animal_other_sts	1959	2014	lip2	6865H_19,9473E_17,5886a_18
human_other_sts	human_other_sts	1886	2014	lip2	220sab,248sab,80sab,290sab,276sab,445sab,480sab,362sab,244sab,145sab,442sab,185sab,230sab
human_other_sts	human_other_sts	1959	2014	lip2	265sab,6sab,283sab,205sab,77sab,418sab,335sab,317sab,483sab,336sab
human_other_sts	animal_other_sts	1886	2014	lip2	2949_1B_18,4744b_18,579A_18,7336_5a_19,5969_2a_18,9471A_17,9470A_17,9218_4D_19,5687_2A_19,7967_3C_18,3669A_18,7771C_17,9623A_17,7536_3B_19,3779B_18,2757A_18,8557_1a_18,8475a_18,6126a_19,7852C_18,4640b_18,9480a_18,1586A_18,8581A_19,3113_3A_18
human_st8	human_other_sts	513	553	scdA	292sab
human_other_sts	animal_st30	1	331	tarJ_	10184d_18,9521A_17,7337B_17
human_other_sts	human_other_sts	1	331	tarJ_	1sab,237sab,399sab,144sab,406sab,291sab,252sab,277sab
human_other_sts	animal_other_sts	1	331	tarJ_	7791A_19,8114a_18,7520b_18,4719c_18,6214a_18,1783B_18
human_other_sts	human_st30	1	331	tarJ_	187sab,343sab,491sab,330sab,360sab,299sab,83sab,338sab,447sab,465sab,241sab,452sab,239sab
human_other_sts	animal_other_sts	185	218	group_3339	6865H_19,5886a_18,4121_E_19,5191_4A_19
human_other_sts	human_other_sts	185	218	group_3339	335sab
human_other_sts	human_other_sts	542	660	lnrL_2	336sab,191sab
human_other_sts	animal_other_sts	542	660	lnrL_2	9273B_19
animal_other_sts	human_other_sts	775	801	caiA	292sab
human_other_sts	human_other_sts	97	103	hmp	155sab
animal_other_sts	human_other_sts	1301	1533	efeU	336sab,191sab,292sab
animal_other_sts	animal_other_sts	196	396	efeU	579A_18
animal_other_sts	human_other_sts	669	1038	efeU	336sab,191sab
human_other_sts	human_other_sts	905	932	efeU	459sab
human_other_sts	human_other_sts	529	762	COQ5	254sab,11sab,419sab,398sab
animal_other_sts	human_other_sts	552	661	cntM	354sab,359sab,390sab,392sab,282sab,405sab,340sab,391sab,459sab,219sab,482sab,84sab,394sab,275sab,281sab,311sab,352sab,204sab,326sab,208sab,444sab,310sab,307sab,198sab,308sab
animal_other_sts	animal_other_sts	552	661	cntM	5367b_18,6696A_19
human_other_sts	animal_other_sts	647	792	group_3344	8947A_17,9361_1a_18,2045A_18,6713_4a_18,7856_33A_18,7415_2A_19
animal_other_sts	human_other_sts	480	589	group_3344	197sab,155sab
human_other_sts	animal_other_sts	1039	1137	group_3354	4967_B_19
animal_other_sts	human_other_sts	768	865	group_3354	196sab,470sab,312sab,321sab,268sab,456sab,158sab,477sab,331sab,347sab
animal_other_sts	human_other_sts	158	345	group_3354	348sab,37sab,294sab
animal_other_sts	animal_other_sts	768	865	group_3354	9529A_19,8518A_19
animal_other_sts	animal_other_sts	628	707	nanA	6865H_19,8114a_18,5886a_18,7520b_18,4719c_18,4121_E_19,6214a_18,5191_4A_19,1783B_18
animal_other_sts	human_other_sts	628	707	nanA	335sab,237sab,399sab,144sab,406sab,291sab,252sab,277sab
animal_other_sts	animal_other_sts	121	287	nanA	5367b_18
animal_other_sts	human_other_sts	121	287	nanA	354sab,359sab,390sab,392sab,282sab,405sab,340sab,391sab,459sab,219sab,482sab,84sab,394sab,275sab,281sab,311sab,352sab,204sab,326sab,208sab,444sab,310sab,307sab,198sab,308sab
animal_other_sts	human_other_sts	147	267	glcU_1	261sab,481sab,346sab,448sab,296sab,227sab,385sab,206sab
animal_other_sts	animal_other_sts	147	267	glcU_1	3410_4E_19,5410a_18,4433_2B_18,9419A_17,698d_19,2747G_19,9273B_19,3284A_19
animal_other_sts	animal_other_sts	387	519	glcU_1	7847C_17,4052C_18
animal_other_sts	human_other_sts	387	519	glcU_1	324sab,417sab,319sab,384sab,397sab,409sab,154sab,253sab,493sab,315sab,443sab,214sab,403sab,266sab
animal_other_sts	animal_other_sts	56	89	group_1339	3284A_19
animal_other_sts	human_other_sts	152	191	group_1339	197sab,155sab
human_other_sts	animal_other_sts	890	1046	tarK	9529A_19,8518A_19
human_other_sts	human_other_sts	890	1046	tarK	196sab,470sab,312sab,321sab,268sab,456sab,158sab,477sab,331sab,347sab
human_other_sts	animal_other_sts	138	806	tarK	4967_B_19
human_other_sts	human_other_sts	138	806	tarK	348sab,37sab
animal_other_sts	animal_other_sts	134	137	group_1841	9529A_19,8518A_19
animal_other_sts	human_other_sts	134	137	group_1841	196sab,470sab,312sab,321sab,268sab,456sab,158sab,477sab,331sab,347sab
animal_other_sts	human_other_sts	595	751	fcl_2	226sab,467sab,228sab,23sab,267sab,142sab,349sab,328sab,201sab,14sab,255sab,412sab,334sab,370sab,497sab,463sab,7sab,339sab,341sab,16sab,460sab,249sab,443sab,425sab,242sab,382sab,160sab
animal_other_sts	animal_other_sts	595	751	fcl_2	1985_2B_20,9478a_18,2324a_19,7493_4B_18,5539a_18,10095A_19
animal_other_sts	human_other_sts	880	1026	fcl_2	275sab
animal_other_sts	human_other_sts	69	486	fcl_2	306sab
human_other_sts	human_other_sts	291	367	fcl_2	292sab
human_other_sts	animal_other_sts	1	47	fcl_2	3410_4E_19,5410a_18,4433_2B_18,9419A_17,698d_19,2747G_19
human_other_sts	human_other_sts	1	47	fcl_2	261sab,292sab,346sab,448sab,296sab,227sab,385sab,206sab
animal_other_sts	animal_st5	595	751	fcl_2	6530G_19,1991A_20,9198A_18,6168f_18,4184_18,549A_18,9530C_19,2601A_19,2217b_19,2805A_19,1376B_18,4638c_18,1590A_18,2210B_18,7370_2a_19
animal_other_sts	human_st5	595	751	fcl_2	371sab,333sab,498sab,278sab,420sab,400sab,492sab,411sab,393sab,222sab,421sab,320sab,361sab,12sab,236sab,258sab,284sab,24sab,32sab,300sab,499sab,357sab,289sab,288sab,476sab,323sab,446sab,260sab,350sab,247sab,141sab,439sab,243sab,293sab,33sab,469sab,322sab,478sab,351sab,450sab,441sab,473sab,209sab,15sab,415sab,345sab,143sab,344sab,211sab,246sab,303sab,468sab,9sab,213sab,297sab,215sab,76sab,363sab,3…
human_other_sts	human_other_sts	1	507	focA	449sab,153sab,207sab,280sab,82sab,356sab
human_other_sts	human_st8	1	507	focA	159sab,199sab,26sab,389sab,318sab,179sab,161sab,285sab,25sab,193sab,454sab,186sab,195sab,305sab,413sab,309sab,188sab,474sab,407sab,152sab,358sab,416sab,156sab,472sab,386sab,369sab,451sab,36sab,231sab,404sab,200sab,279sab,410sab,3sab,414sab,221sab,31sab,189sab,79sab,327sab,495sab,251sab,494sab,224sab,302sab,475sab,180sab,259sab,325sab,316sab,146sab,395sab,262sab,453sab,374sab,342sab,212sab,229sab,…
human_other_sts	animal_st8	1	507	focA	377A_20,1557A_20,1285C_20,10299A_19,1192A_18,5888b_18,10424A_17
human_other_sts	animal_other_sts	1	507	focA	193A_20
animal_other_sts	animal_other_sts	341	383	tcyP	4052C_18
animal_other_sts	human_other_sts	515	559	ydaF	417sab,319sab,384sab,313sab,324sab,397sab,409sab,154sab,253sab,493sab,481sab,315sab,443sab,214sab,403sab,266sab
animal_other_sts	animal_other_sts	515	559	ydaF	7847C_17,662A_18
animal_other_sts	human_other_sts	922	948	nupC_1	481sab,254sab,419sab
human_other_sts	human_other_sts	52	306	sglT	196sab,335sab
human_other_sts	animal_other_sts	52	306	sglT	8101a_18,579A_18,6865H_19,5886a_18,4121_E_19,5191_4A_19
animal_other_sts	animal_other_sts	627	649	group_2712	2949_1B_18,4744b_18,579A_18,7336_5a_19,5969_2a_18,9471A_17,9470A_17,9218_4D_19,5687_2A_19,7967_3C_18,3669A_18,7771C_17,9623A_17,7536_3B_19,3779B_18,2757A_18,8557_1a_18,8475a_18,6126a_19,7852C_18,4640b_18,9480a_18,1586A_18,3113_3A_18
animal_other_sts	animal_other_sts	421	434	group_2712	6152a_18,7243_1a_18,5231a_18,9308AN7_18,3659B_19,1466a_19,3684_A_19,4273A_19,1337a_19
human_other_sts	animal_other_sts	112	142	group_2712	8947A_17,9361_1a_18,2045A_18,6713_4a_18,7856_33A_18,7415_2A_19
human_other_sts	animal_other_sts	627	638	group_2712	9529A_19,8518A_19,8581A_19
animal_other_sts	human_other_sts	627	649	group_2712	220sab,248sab,80sab,290sab,276sab,445sab,480sab,362sab,244sab,145sab,185sab
human_other_sts	human_other_sts	627	638	group_2712	196sab,470sab,312sab,321sab,268sab,456sab,158sab,477sab,442sab,331sab,347sab,230sab
animal_other_sts	animal_other_sts	659	727	group_1749	4967_B_19
animal_other_sts	human_other_sts	840	852	group_1749	348sab,37sab,306sab,294sab,481sab,396sab
human_other_sts	animal_st8	786	921	group_230	5888b_18
animal_other_sts	human_other_sts	116	303	group_230	384sab
human_other_sts	human_st8	786	921	group_230	438sab
human_other_sts	human_other_sts	736	915	efeN	292sab
animal_other_sts	animal_other_sts	397	411	group_4938	4052C_18
animal_other_sts	human_other_sts	300	308	group_3779	336sab,191sab
animal_other_sts	human_other_sts	286	322	group_3779	261sab,346sab,448sab,296sab,227sab,385sab,206sab
animal_other_sts	animal_other_sts	286	322	group_3779	3410_4E_19,5410a_18,4433_2B_18,9419A_17,698d_19,2747G_19
animal_other_sts	animal_other_sts	525	666	tatC2	7791A_19,3410_4E_19,5410a_18
animal_other_sts	human_st30	525	666	tatC2	343sab,491sab,330sab,360sab,299sab,83sab,187sab,338sab,447sab,465sab,241sab,452sab,239sab
human_st8	animal_other_sts	438	534	tatC2	9273B_19,3284A_19
animal_other_sts	animal_st30	525	666	tatC2	10184d_18,9521A_17,7337B_17,5439_A_19
animal_other_sts	human_other_sts	525	666	tatC2	1sab,250sab,261sab
human_st8	human_other_sts	438	534	tatC2	306sab
animal_other_sts	animal_other_sts	327	399	group_4287	5367b_18,7791A_19,3410_4E_19,5410a_18,6696A_19,4433_2B_18,9419A_17,698d_19,2747G_19
animal_other_sts	animal_st30	327	399	group_4287	10184d_18,9521A_17,7337B_17,5439_A_19,962A_20,8711A_19,9580d_18,5411e_18
animal_other_sts	human_st30	327	399	group_4287	447sab,343sab,491sab,330sab,360sab,299sab,83sab,187sab,338sab,465sab,241sab,452sab,239sab,157sab,462sab,457sab,329sab,301sab,304sab,264sab,287sab,402sab,233sab,4sab,147sab,225sab,455sab,387sab,466sab,10sab,216sab,257sab,471sab
animal_other_sts	human_other_sts	327	399	group_4287	354sab,359sab,390sab,392sab,282sab,1sab,250sab,261sab,464sab,388sab,263sab,405sab,13sab,210sab,340sab,391sab,459sab,219sab,461sab,482sab,84sab,394sab,275sab,238sab,292sab,281sab,202sab,311sab,352sab,204sab,326sab,346sab,208sab,448sab,296sab,444sab,227sab,310sab,385sab,307sab,198sab,206sab,308sab
animal_other_sts	animal_st8	516	630	group_3364	377A_20,1557A_20,1285C_20,10299A_19,1192A_18,5888b_18,10424A_17
animal_other_sts	animal_other_sts	516	630	group_3364	579A_18,9473E_17,193A_20,7847C_17,662A_18,2522A_19,7657c_18,10102A_19
animal_other_sts	human_st8	516	630	group_3364	159sab,199sab,26sab,389sab,318sab,179sab,161sab,285sab,25sab,193sab,454sab,186sab,195sab,305sab,413sab,309sab,188sab,474sab,407sab,152sab,358sab,416sab,156sab,472sab,386sab,369sab,451sab,36sab,231sab,404sab,200sab,279sab,410sab,3sab,414sab,221sab,31sab,189sab,79sab,327sab,495sab,251sab,494sab,224sab,302sab,475sab,180sab,259sab,325sab,316sab,146sab,395sab,262sab,453sab,374sab,342sab,212sab,229sab,…
animal_other_sts	human_other_sts	516	630	group_3364	417sab,265sab,6sab,283sab,205sab,77sab,319sab,449sab,418sab,384sab,313sab,153sab,317sab,483sab,207sab,324sab,240sab,397sab,408sab,409sab,245sab,154sab,253sab,295sab,82sab,493sab,356sab,286sab,315sab,443sab,214sab,383sab,403sab,332sab,266sab,440sab,218sab
animal_other_sts	animal_other_sts	1	42	group_1578	2949_1B_18,4744b_18,579A_18,7336_5a_19,5969_2a_18,9471A_17,9470A_17,9218_4D_19,5687_2A_19,7967_3C_18,3669A_18,7771C_17,9623A_17,7536_3B_19,3779B_18,2757A_18,8557_1a_18,8475a_18,6126a_19,7852C_18,4640b_18,9480a_18,1586A_18,3113_3A_18
animal_other_sts	human_other_sts	1	42	group_1578	220sab,248sab,80sab,290sab,276sab,445sab,480sab,362sab,244sab,145sab,185sab
animal_other_sts	animal_other_sts	834	969	metE	7847C_17,662A_18
animal_other_sts	human_other_sts	834	969	metE	384sab,313sab,324sab,397sab,409sab,154sab,253sab,493sab,315sab,443sab,214sab,403sab,266sab
animal_other_sts	human_other_sts	226	286	metE	291sab
animal_other_sts	human_other_sts	766	964	hsdM	481sab
animal_other_sts	animal_other_sts	442	482	group_2199	9273B_19,3284A_19
animal_other_sts	human_other_sts	442	482	group_2199	396sab
animal_other_sts	human_st30	669	1217	group_2714	343sab,491sab,330sab,360sab,299sab,83sab,187sab,338sab,447sab,465sab,241sab,452sab,239sab,157sab,462sab,457sab,329sab,301sab,304sab,264sab,287sab,402sab,233sab,4sab,147sab,225sab,455sab,387sab,466sab,10sab,216sab,257sab,471sab
animal_other_sts	animal_other_sts	1868	2585	group_2714	4967_B_19,4052C_18
animal_other_sts	human_other_sts	669	1217	group_2714	1sab,250sab,464sab,388sab,263sab,13sab,210sab,238sab,202sab
animal_other_sts	animal_other_sts	1	7	group_2714	8518A_19
animal_other_sts	animal_other_sts	2549	2585	group_2714	662A_18
animal_other_sts	animal_st30	669	1217	group_2714	10184d_18,9521A_17,7337B_17,5439_A_19,962A_20,8711A_19,9580d_18,5411e_18
animal_other_sts	animal_other_sts	669	1217	group_2714	7791A_19
human_other_sts	animal_st5	344	558	selX	6530G_19,1991A_20,9198A_18,6168f_18,4184_18,549A_18,9530C_19,2601A_19,2217b_19,2805A_19,1376B_18,4638c_18,1590A_18,2210B_18,7370_2a_19
human_other_sts	animal_other_sts	344	558	selX	1985_2B_20,9478a_18,2324a_19,7493_4B_18,5539a_18,10095A_19
human_other_sts	human_other_sts	344	558	selX	11sab,226sab,467sab,228sab,23sab,267sab,192sab,142sab,349sab,328sab,201sab,14sab,255sab,412sab,334sab,370sab,497sab,463sab,7sab,339sab,341sab,16sab,460sab,249sab,425sab,242sab,382sab,160sab
human_other_sts	human_st5	344	558	selX	371sab,333sab,498sab,278sab,420sab,400sab,492sab,411sab,393sab,222sab,421sab,320sab,361sab,12sab,236sab,258sab,284sab,24sab,32sab,300sab,499sab,357sab,289sab,288sab,476sab,323sab,446sab,260sab,350sab,247sab,141sab,439sab,243sab,293sab,33sab,469sab,322sab,478sab,81sab,351sab,450sab,441sab,473sab,209sab,15sab,415sab,345sab,143sab,344sab,211sab,246sab,303sab,468sab,9sab,213sab,297sab,215sab,76sab,36…
human_other_sts	human_other_sts	1490	1614	group_927	481sab,417sab,313sab,324sab,397sab,409sab,154sab,253sab,493sab,315sab,443sab,214sab,403sab,266sab
human_other_sts	animal_other_sts	1490	1614	group_927	7847C_17
human_other_sts	animal_other_sts	587	1342	gltB	579A_18
human_other_sts	human_other_sts	587	1342	gltB	11sab
animal_other_sts	human_other_sts	276	325	ssl7_3	254sab,419sab,398sab
human_other_sts	human_other_sts	282	306	ssl5_2	442sab,230sab
human_st8	animal_other_sts	576	692	ssl5_2	6713_4a_18,8947A_17,9361_1a_18,2045A_18,7856_33A_18,7415_2A_19
human_other_sts	human_other_sts	563	708	ssl5_2	481sab
human_other_sts	animal_other_sts	282	306	ssl5_2	662A_18,8581A_19
human_other_sts	animal_other_sts	1	189	yciC_2	662A_18
human_other_sts	animal_other_sts	581	942	yciC_2	662A_18
animal_other_sts	human_other_sts	1426	1491	ndhB	306sab
human_other_sts	human_other_sts	491	676	est_2	319sab,384sab
human_other_sts	animal_other_sts	491	676	est_2	662A_18
human_other_sts	human_other_sts	1	534	abgT	265sab,6sab,283sab,205sab,77sab,418sab,317sab,483sab,240sab,408sab,245sab,295sab,286sab,383sab,332sab,440sab,218sab
human_other_sts	animal_other_sts	1	534	abgT	9473E_17,2522A_19,7657c_18,10102A_19
animal_other_sts	animal_other_sts	357	432	group_1341	662A_18
animal_other_sts	human_other_sts	765	942	malP	292sab
animal_other_sts	human_other_sts	851	929	sle1	417sab,319sab,384sab,313sab,324sab,397sab,409sab,154sab,253sab,493sab,315sab,443sab,214sab,403sab,266sab
animal_other_sts	animal_other_sts	851	929	sle1	7847C_17
animal_other_sts	animal_other_sts	29	69	group_2449	6865H_19,5886a_18,4121_E_19,5191_4A_19
animal_other_sts	human_other_sts	29	69	group_2449	335sab
animal_other_sts	animal_st8	164	238	metN	377A_20,1557A_20,1285C_20,10299A_19,1192A_18,5888b_18,10424A_17
animal_other_sts	human_st8	164	238	metN	159sab,199sab,26sab,389sab,318sab,179sab,161sab,285sab,25sab,193sab,454sab,186sab,195sab,305sab,413sab,309sab,188sab,474sab,407sab,152sab,358sab,416sab,156sab,472sab,386sab,369sab,451sab,36sab,231sab,404sab,200sab,279sab,410sab,3sab,414sab,221sab,31sab,189sab,79sab,327sab,495sab,251sab,494sab,224sab,302sab,475sab,180sab,259sab,325sab,316sab,146sab,395sab,262sab,453sab,374sab,342sab,212sab,229sab,…
animal_other_sts	human_other_sts	164	238	metN	265sab,205sab,220sab,449sab,418sab,223sab,335sab,248sab,348sab,237sab,399sab,153sab,317sab,483sab,207sab,336sab,240sab,408sab,245sab,37sab,306sab,80sab,273sab,280sab,372sab,295sab,290sab,406sab,276sab,82sab,445sab,191sab,480sab,362sab,356sab,496sab,244sab,286sab,145sab,252sab,277sab,442sab,383sab,185sab,230sab,332sab,440sab,218sab
animal_other_sts	animal_other_sts	164	238	metN	2949_1B_18,4744b_18,6865H_19,7336_5a_19,5969_2a_18,9471A_17,9470A_17,8114a_18,5886a_18,9218_4D_19,6020b_19,5687_2A_19,193A_20,7967_3C_18,7520b_18,3669A_18,7085B_17,7771C_17,9623A_17,4719c_18,7536_3B_19,3779B_18,2757A_18,6986A_18,8557_1a_18,4121_E_19,8475a_18,6126a_19,7852C_18,7657c_18,2098_18,5191_4A_19,10102A_19,4640b_18,1783B_18,9480a_18,1586A_18,9273B_19,3284A_19,3113_3A_18
human_other_sts	human_other_sts	480	513	group_2715	254sab,306sab,419sab,398sab
human_other_sts	human_other_sts	138	171	group_719	197sab,155sab
human_other_sts	animal_other_sts	447	480	group_719	6865H_19,9473E_17,4121_E_19,7657c_18,5191_4A_19,10102A_19
human_other_sts	human_other_sts	447	480	group_719	265sab,6sab,283sab,205sab,77sab,418sab,335sab,317sab,483sab,240sab,408sab,245sab,306sab,295sab,286sab,383sab,332sab,440sab,218sab
animal_other_sts	animal_other_sts	222	242	group_2445	5367b_18,5410a_18,6696A_19,4433_2B_18,9419A_17
animal_other_sts	human_other_sts	222	242	group_2445	354sab,359sab,390sab,392sab,282sab,261sab,405sab,340sab,391sab,459sab,219sab,482sab,84sab,394sab,275sab,281sab,311sab,352sab,204sab,326sab,346sab,208sab,448sab,296sab,444sab,227sab,310sab,385sab,307sab,198sab,206sab
animal_other_sts	human_other_sts	550	978	hlgB	261sab,292sab,346sab,448sab,296sab,227sab,385sab,206sab
animal_other_sts	animal_other_sts	550	978	hlgB	3410_4E_19,5410a_18,4433_2B_18,9419A_17,698d_19,2747G_19
human_other_sts	animal_other_sts	2610	2673	sasG	3284A_19
animal_other_sts	human_other_sts	2376	2974	sasG	315sab
human_other_sts	human_other_sts	2523	2673	sasG	144sab
human_st8	human_other_sts	591	649	pgcA	396sab
animal_other_sts	animal_other_sts	119	151	group_10346	4967_B_19
human_other_sts	animal_other_sts	499	632	group_2020	579A_18
human_other_sts	human_other_sts	499	632	group_2020	265sab,306sab
animal_other_sts	animal_other_sts	280	428	group_2021	5367b_18,6696A_19
animal_other_sts	human_other_sts	280	428	group_2021	354sab,359sab,390sab,392sab,282sab,405sab,340sab,391sab,459sab,219sab,482sab,84sab,394sab,275sab,281sab,311sab,352sab,204sab,326sab,208sab,310sab,307sab,198sab,308sab
animal_other_sts	human_other_sts	1328	1400	nhaK_1	197sab
animal_other_sts	animal_other_sts	179	264	group_3383	662A_18
animal_other_sts	animal_other_sts	527	645	fetA	193A_20
animal_other_sts	animal_st8	527	645	fetA	377A_20,1557A_20,1285C_20,10299A_19,1192A_18,5888b_18,10424A_17
animal_other_sts	human_st8	527	645	fetA	159sab,199sab,26sab,389sab,318sab,179sab,161sab,285sab,25sab,193sab,454sab,186sab,195sab,305sab,413sab,309sab,188sab,474sab,407sab,152sab,358sab,416sab,156sab,472sab,386sab,369sab,451sab,36sab,231sab,404sab,200sab,279sab,410sab,3sab,414sab,221sab,31sab,189sab,79sab,327sab,495sab,251sab,494sab,224sab,302sab,475sab,180sab,259sab,325sab,316sab,146sab,395sab,262sab,453sab,374sab,342sab,212sab,229sab,…
animal_other_sts	human_other_sts	527	645	fetA	254sab,449sab,153sab,207sab,280sab,82sab,356sab,419sab,398sab
human_other_sts	animal_other_sts	2657	2818	narG	3410_4E_19,5410a_18,4433_2B_18,9419A_17,698d_19,2747G_19
human_other_sts	human_other_sts	2657	2818	narG	261sab,292sab,346sab,448sab,296sab,227sab,385sab
human_other_sts	human_other_sts	691	721	bioB	481sab
human_other_sts	human_other_sts	506	510	ytmI	319sab,384sab
human_other_sts	human_other_sts	1157	1327	femA_3	197sab,319sab,384sab
animal_other_sts	animal_st8	409	522	sirB	377A_20,1557A_20,1285C_20
animal_other_sts	human_st8	409	522	sirB	159sab,199sab,26sab,389sab,318sab,179sab,161sab,285sab,25sab,193sab,454sab,186sab,195sab,305sab,413sab,309sab,188sab,474sab
animal_other_sts	animal_other_sts	409	522	sirB	2949_1B_18,4744b_18,579A_18,6865H_19,7336_5a_19,5969_2a_18,9471A_17,9473E_17,9470A_17,8114a_18,5886a_18,9218_4D_19,6020b_19,9529A_19
animal_other_sts	human_other_sts	409	522	sirB	336sab,196sab,265sab,6sab,283sab,470sab,254sab,205sab,220sab,77sab,449sab,418sab,223sab,335sab,312sab,248sab,348sab,37sab,294sab
animal_other_sts	animal_other_sts	86	111	opuCD	4052C_18
human_other_sts	animal_other_sts	309	468	group_3389	8947A_17,9361_1a_18,2045A_18,4967_B_19,6713_4a_18,7856_33A_18,4052C_18,7415_2A_19
human_other_sts	human_other_sts	309	468	group_3389	197sab,155sab
human_other_sts	human_other_sts	133	156	group_4311	481sab
human_other_sts	human_other_sts	1091	1153	farB_1	354sab,359sab,390sab,282sab,405sab,340sab,391sab,459sab,219sab,482sab,84sab,394sab,275sab,281sab,311sab,352sab,204sab,326sab,208sab,444sab,307sab,198sab,308sab
human_other_sts	animal_other_sts	1091	1153	farB_1	5367b_18,6696A_19
human_other_sts	human_other_sts	973	993	farB_1	254sab,223sab,335sab,348sab,237sab,399sab,11sab,144sab,37sab,273sab,372sab,406sab,291sab,496sab,294sab,419sab,252sab,277sab,442sab,398sab,230sab
human_other_sts	animal_other_sts	973	993	farB_1	8101a_18,6865H_19,8114a_18,5886a_18,6020b_19,7085B_17,4719c_18,3581A_18,6986A_18,4121_E_19,6214a_18,2098_18,5191_4A_19,8026A_19,1783B_18,9273B_19,3284A_19,8581A_19
human_other_sts	human_other_sts	713	764	hlgC	292sab
human_other_sts	human_other_sts	461	466	hlgC	292sab
human_other_sts	human_other_sts	355	366	hlgC	292sab
human_other_sts	animal_other_sts	838	885	nasD	3410_4E_19,5410a_18,9419A_17,698d_19,2747G_19
human_other_sts	human_other_sts	838	885	nasD	261sab,346sab,448sab,296sab,227sab,385sab,206sab
animal_other_sts	human_other_sts	50	258	group_5730	417sab,319sab,384sab,313sab,324sab,397sab,409sab,481sab
animal_other_sts	animal_other_sts	555	559	group_2735	579A_18
animal_other_sts	animal_other_sts	299	526	truA	6865H_19,5886a_18,4121_E_19,5191_4A_19
animal_other_sts	human_other_sts	299	526	truA	417sab,335sab
animal_other_sts	animal_other_sts	632	783	truA	579A_18,9273B_19,3284A_19,8581A_19
animal_other_sts	human_other_sts	632	783	truA	442sab,230sab
animal_other_sts	human_other_sts	454	470	gltS	481sab
animal_other_sts	human_other_sts	148	177	group_1187	254sab,335sab,419sab,398sab
animal_other_sts	animal_other_sts	148	177	group_1187	6865H_19,5886a_18,4121_E_19,5191_4A_19
human_other_sts	human_other_sts	374	402	group_1272	11sab,442sab,230sab
human_other_sts	animal_other_sts	374	402	group_1272	8947A_17,9361_1a_18,2045A_18,4967_B_19,6713_4a_18,7856_33A_18,8581A_19,7415_2A_19
animal_other_sts	human_other_sts	2768	3027	group_2463	496sab,223sab,373sab,273sab
animal_other_sts	animal_other_sts	2768	3027	group_2463	8101a_18,6020b_19,7085B_17,3581A_18,6986A_18,2098_18,8026A_19
human_other_sts	human_other_sts	2578	2648	group_2463	481sab
human_other_sts	human_other_sts	1058	1116	yhaP	417sab,319sab,384sab,335sab,348sab,313sab,324sab,397sab,154sab,37sab,253sab,294sab,315sab,214sab,403sab,266sab
human_other_sts	human_other_sts	1005	1021	yhaP	348sab,37sab,294sab
animal_other_sts	human_other_sts	1005	1021	yhaP	237sab,399sab,144sab,406sab,291sab,252sab,277sab
human_other_sts	animal_other_sts	1058	1116	yhaP	6865H_19,5886a_18,662A_18,4121_E_19,5191_4A_19
animal_other_sts	animal_other_sts	1005	1021	yhaP	8114a_18,7520b_18,4719c_18,6214a_18,1783B_18
animal_other_sts	human_other_sts	917	1813	yhfP	390sab
animal_other_sts	animal_other_sts	62	132	group_3396	6152a_18,7243_1a_18,5231a_18,5367b_18,9308AN7_18,3659B_19,6696A_19,1466a_19,3684_A_19,4273A_19
animal_other_sts	human_other_sts	62	132	group_3396	417sab,354sab,359sab,390sab,392sab,282sab,405sab,340sab,391sab,459sab,219sab,482sab,84sab,394sab,275sab,281sab,311sab,352sab,204sab,326sab,208sab,444sab,310sab,307sab,198sab,308sab
animal_other_sts	animal_other_sts	120	275	rihB	662A_18
human_other_sts	human_other_sts	95	139	group_1856	226sab,467sab,228sab,23sab,267sab,192sab,142sab,349sab,223sab,328sab,373sab,201sab,14sab,255sab,412sab,334sab,370sab,306sab,497sab,273sab,372sab,463sab,7sab,339sab,341sab,16sab,496sab,460sab,249sab,425sab,242sab,382sab,160sab
human_other_sts	animal_st5	95	139	group_1856	6530G_19,1991A_20,9198A_18,6168f_18,4184_18,549A_18,9530C_19,2601A_19,2217b_19,2805A_19,1376B_18,4638c_18,1590A_18,2210B_18,7370_2a_19
human_other_sts	human_st5	95	139	group_1856	371sab,333sab,498sab,278sab,420sab,400sab,492sab,411sab,393sab,222sab,421sab,320sab,361sab,12sab,236sab,258sab,284sab,24sab,32sab,300sab,499sab,357sab,289sab,288sab,476sab,323sab,446sab,260sab,350sab,247sab,141sab,439sab,243sab,293sab,33sab,469sab,322sab,478sab,81sab,351sab,450sab,441sab,473sab,209sab,15sab,415sab,345sab,143sab,344sab,211sab,246sab,303sab,468sab,9sab,213sab,297sab,215sab,76sab,36…
human_other_sts	animal_other_sts	95	139	group_1856	8101a_18,1985_2B_20,9478a_18,2324a_19,6020b_19,7493_4B_18,7085B_17,3581A_18,6986A_18,5539a_18,2098_18,10095A_19,8026A_19
animal_other_sts	animal_other_sts	1279	1314	mleN_2	5367b_18,6696A_19
animal_other_sts	human_other_sts	1279	1314	mleN_2	354sab,359sab,390sab,392sab,282sab,405sab,340sab,391sab,459sab,219sab,482sab,84sab,394sab,275sab,281sab,311sab,352sab,204sab,326sab,208sab,444sab,310sab,307sab,198sab,308sab
human_other_sts	human_other_sts	1	262	aldC_2	292sab
animal_other_sts	human_other_sts	499	557	group_5747	319sab,384sab
animal_other_sts	human_other_sts	453	519	yfcJ	319sab,384sab
animal_other_sts	human_other_sts	1	168	group_4321	261sab,292sab,346sab,448sab,296sab
animal_other_sts	human_other_sts	280	381	group_4321	261sab,292sab
animal_other_sts	animal_other_sts	1	168	group_4321	3410_4E_19,5410a_18,4433_2B_18,9419A_17
animal_other_sts	animal_other_sts	280	381	group_4321	3410_4E_19,5410a_18
human_other_sts	human_other_sts	997	1065	salA	292sab
human_other_sts	animal_other_sts	1711	1725	lacE	6865H_19,5886a_18,4121_E_19,5191_4A_19
human_other_sts	human_other_sts	1711	1725	lacE	335sab,348sab,37sab,306sab,294sab,396sab
animal_other_sts	animal_other_sts	1	21	swrC	2949_1B_18,4744b_18,6865H_19,7336_5a_19,5969_2a_18,9473E_17,9470A_17,5886a_18,9218_4D_19,9529A_19,5687_2A_19,7967_3C_18,3669A_18,7771C_17,9623A_17,7536_3B_19,2757A_18,2522A_19,8557_1a_18,4121_E_19,8518A_19,8475a_18,6126a_19,7852C_18,5191_4A_19,10102A_19,4640b_18,9480a_18,1586A_18,3113_3A_18
animal_other_sts	human_other_sts	1	21	swrC	196sab,265sab,6sab,283sab,470sab,205sab,220sab,77sab,418sab,335sab,312sab,248sab,321sab,268sab,317sab,483sab,456sab,240sab,408sab,245sab,80sab,158sab,295sab,290sab,276sab,445sab,480sab,362sab,477sab,286sab,145sab,383sab,185sab,331sab,347sab,332sab,440sab,218sab
animal_other_sts	human_other_sts	1	159	swrC	449sab,153sab,207sab,280sab,84sab,82sab,356sab
animal_other_sts	animal_other_sts	1	159	swrC	193A_20
human_other_sts	animal_other_sts	1	290	swrC	9273B_19,3284A_19
animal_other_sts	human_st8	1	159	swrC	159sab,199sab,26sab,389sab,318sab,179sab,161sab,285sab,25sab,193sab,454sab,186sab,195sab,305sab,413sab,309sab,188sab,474sab,407sab,152sab,358sab,416sab,156sab,472sab,386sab,369sab,451sab,36sab,231sab,200sab,279sab,410sab,3sab,414sab,221sab,31sab,189sab,79sab,327sab,495sab,251sab,494sab,224sab,302sab,180sab,259sab,325sab,316sab,146sab,395sab,262sab,453sab,374sab
animal_other_sts	animal_st8	1	159	swrC	377A_20,1557A_20,1285C_20,10299A_19,1192A_18,5888b_18
animal_other_sts	human_other_sts	167	388	group_4327	319sab,384sab
animal_other_sts	animal_other_sts	1	99	group_3058	3581A_18
animal_other_sts	human_other_sts	1029	1459	group_317	496sab
animal_other_sts	animal_other_sts	1029	1459	group_317	5886a_18,4121_E_19
animal_other_sts	human_st8	229	270	lacR	181sab
animal_other_sts	human_st5	277	348	group_3056	478sab
animal_other_sts	human_st8	277	348	group_3056	453sab
animal_other_sts	animal_other_sts	277	348	group_3056	10095A_19
human_other_sts	animal_other_sts	693	708	farB_2	579A_18
animal_other_sts	human_st30	235	280	alsS	187sab
human_other_sts	human_other_sts	598	646	group_3836	310sab
human_st8	animal_other_sts	536	636	group_4331	9361_1a_18,6713_4a_18,7856_33A_18
animal_other_sts	animal_other_sts	1347	1402	group_451	4967_B_19
animal_other_sts	animal_other_sts	1	52	group_451	3410_4E_19,698d_19,2747G_19
animal_other_sts	human_st8	1435	1782	group_451	79sab
animal_other_sts	human_other_sts	1435	1782	group_451	356sab
animal_other_sts	animal_other_sts	1608	1723	group_451	8947A_17,6152a_18,5231a_18
animal_other_sts	animal_other_sts	1435	1782	group_451	3284A_19,5886a_18,4121_E_19
animal_other_sts	animal_other_sts	239	259	group_325	5539a_18
animal_other_sts	animal_other_sts	84	118	group_325	1337a_19
animal_other_sts	human_other_sts	239	259	group_325	467sab
animal_other_sts	animal_other_sts	887	1486	group_1353	4967_B_19
animal_other_sts	animal_other_sts	1515	1539	group_1353	4967_B_19
animal_other_sts	human_other_sts	520	624	group_1202	266sab,354sab
animal_other_sts	human_st8	520	624	group_1202	453sab
human_other_sts	human_other_sts	487	534	ykoE	197sab,155sab
animal_other_sts	animal_other_sts	47	76	group_210	3284A_19
human_other_sts	animal_other_sts	131	160	group_210	9478a_18
human_other_sts	animal_st5	47	76	group_210	1991A_20,6168f_18
human_other_sts	animal_other_sts	47	76	group_210	6152a_18,3659B_19,10095A_19
human_other_sts	human_st8	47	76	group_210	458sab
human_st5	human_other_sts	228	258	group_817	23sab,1sab,263sab,82sab,352sab,442sab
human_st5	animal_other_sts	228	258	group_817	9308AN7_18,2098_18,3284A_19
animal_other_sts	animal_other_sts	941	962	group_2741	6152a_18,4967_B_19
animal_other_sts	human_other_sts	110	182	group_2741	266sab
human_other_sts	animal_st30	268	295	group_2741	8711A_19
animal_other_sts	human_st5	947	1146	group_2037	371sab,498sab,393sab,421sab,12sab,24sab,289sab,446sab,247sab,243sab,450sab,9sab,353sab
animal_other_sts	human_st8	947	1146	group_2037	318sab,410sab
animal_other_sts	human_st30	1799	1902	group_2037	287sab
animal_other_sts	animal_other_sts	947	1146	group_2037	193A_20
human_st5	human_other_sts	1	1360	group_2037	370sab
animal_other_sts	human_st5	604	631	group_2037	209sab
animal_other_sts	human_st5	1129	1360	group_2037	76sab
human_st5	animal_other_sts	1	1360	group_2037	3659B_19,2045A_18,3284A_19
animal_other_sts	human_other_sts	1	133	group_2037	311sab
animal_other_sts	human_other_sts	947	1146	group_2037	201sab,253sab,275sab,82sab,444sab,310sab
human_other_sts	human_st5	1	228	group_2037	209sab
human_other_sts	animal_other_sts	1340	1818	group_2037	9361_1a_18,6713_4a_18,7856_33A_18
animal_other_sts	human_st8	1799	1902	group_2037	458sab
animal_other_sts	animal_other_sts	1	133	group_2037	6696A_19
animal_other_sts	animal_st5	1799	1902	group_2037	6168f_18
animal_other_sts	human_other_sts	1799	1902	group_2037	82sab,250sab,328sab,334sab,459sab,202sab,496sab
animal_other_sts	human_st5	728	834	group_2037	209sab
animal_other_sts	human_st5	1799	1902	group_2037	415sab
human_other_sts	human_other_sts	628	765	trpS	481sab
animal_other_sts	animal_st8	1	253	group_303	377A_20,1557A_20
animal_other_sts	human_other_sts	875	1522	group_303	310sab,459sab,354sab,250sab,275sab,308sab
animal_other_sts	animal_other_sts	584	840	group_303	4433_2B_18
animal_other_sts	animal_other_sts	875	1522	group_303	4273A_19,6152a_18,193A_20
human_other_sts	human_st30	186	1257	group_303	343sab
human_other_sts	animal_other_sts	186	1257	group_303	5886a_18,4121_E_19
animal_other_sts	animal_other_sts	1480	1911	group_303	3581A_18,4967_B_19
animal_other_sts	animal_st5	1	253	group_303	6530G_19,1376B_18
animal_other_sts	human_other_sts	1	253	group_303	294sab
animal_other_sts	human_other_sts	1358	1361	group_303	354sab
animal_other_sts	human_st5	956	984	group_303	209sab
human_other_sts	human_other_sts	186	1257	group_303	449sab
animal_other_sts	animal_other_sts	1016	1076	group_303	8947A_17
human_other_sts	human_st5	186	1257	group_303	209sab
animal_other_sts	animal_other_sts	1	253	group_303	9218_4D_19,9273B_19
animal_other_sts	animal_other_sts	297	324	group_4337	4967_B_19
animal_other_sts	animal_other_sts	974	1007	ykoD_1	6152a_18,7243_1a_18,5231a_18,9308AN7_18,3659B_19,1466a_19,3684_A_19,4273A_19,1337a_19
human_other_sts	human_other_sts	1190	1250	group_3539	192sab
human_other_sts	human_st5	1190	1250	group_3539	258sab,24sab,351sab,209sab,215sab
animal_other_sts	human_st8	1	408	group_3539	161sab
animal_other_sts	human_other_sts	1	408	group_3539	214sab
human_st8	animal_other_sts	2292	2826	group_812	6152a_18
human_st8	human_st8	2292	2826	group_812	453sab
human_st8	human_other_sts	2544	3036	group_812	356sab
human_st8	human_st30	2292	2826	group_812	447sab
human_st5	human_other_sts	1	943	group_812	238sab
human_st8	human_st30	2544	3036	group_812	447sab
human_st8	human_other_sts	2292	2826	group_812	370sab,16sab
human_st8	human_st30	3109	3143	group_812	447sab
human_other_sts	human_other_sts	1091	1098	sspA	292sab
human_other_sts	animal_other_sts	2391	2637	atl_1	6152a_18,7243_1a_18,5231a_18,9308AN7_18,3659B_19,3684_A_19,4273A_19,1337a_19
human_other_sts	human_other_sts	2391	2637	atl_1	197sab
human_other_sts	animal_other_sts	1280	1392	atl_1	662A_18,9308AN7_18,1337a_19
human_other_sts	animal_other_sts	1216	1508	atl_1	6152a_18,7243_1a_18,5231a_18,9308AN7_18,3659B_19,4967_B_19,662A_18
human_other_sts	human_other_sts	1216	1508	atl_1	306sab
human_other_sts	animal_other_sts	214	250	group_1479	5231a_18
human_other_sts	human_other_sts	202	390	group_1008	207sab,310sab
animal_other_sts	animal_st30	145	172	group_347	7337B_17
animal_other_sts	animal_other_sts	145	172	group_347	2324a_19
animal_other_sts	human_other_sts	145	172	group_347	214sab
animal_other_sts	animal_st30	1238	1314	menD	10184d_18
animal_other_sts	animal_other_sts	972	978	potA	3410_4E_19,5410a_18,4433_2B_18,9419A_17,698d_19,2747G_19
animal_other_sts	human_other_sts	972	978	potA	261sab,346sab,448sab,296sab,227sab,385sab,206sab
human_other_sts	animal_other_sts	572	695	potA	3410_4E_19,698d_19,2747G_19
animal_other_sts	animal_other_sts	211	400	potA	9529A_19,8518A_19
animal_other_sts	human_other_sts	211	400	potA	196sab,470sab,312sab,348sab,321sab,268sab,456sab,37sab,158sab,477sab,294sab,396sab,331sab,347sab
animal_other_sts	animal_other_sts	293	331	potA	9273B_19,3284A_19
animal_other_sts	human_other_sts	1	111	group_10109	254sab,11sab,419sab,396sab,398sab
animal_other_sts	human_other_sts	58	99	group_3072	417sab,313sab,324sab,397sab,409sab,154sab,253sab,493sab,315sab,443sab,214sab,403sab,266sab
animal_other_sts	animal_other_sts	179	197	group_2756	9273B_19,3284A_19
animal_other_sts	human_other_sts	1001	1048	acp	197sab,155sab
animal_other_sts	animal_other_sts	1	10	group_3077	9273B_19,3284A_19
animal_other_sts	animal_st30	189	219	group_5788	10184d_18,9521A_17,7337B_17,5439_A_19,962A_20,8711A_19,9580d_18,5411e_18
animal_other_sts	human_other_sts	189	219	group_5788	1sab,250sab,261sab,464sab,388sab,263sab,13sab,210sab,461sab,238sab,292sab,202sab,346sab,448sab,296sab,227sab,385sab,206sab
animal_other_sts	human_st30	189	219	group_5788	343sab,491sab,330sab,360sab,299sab,83sab,187sab,338sab,447sab,465sab,241sab,452sab,239sab,157sab,462sab,457sab,329sab,301sab,304sab,264sab,287sab,402sab,233sab,4sab,147sab,225sab,455sab,387sab,466sab,10sab,216sab,257sab,471sab
animal_other_sts	animal_other_sts	189	219	group_5788	7791A_19,3410_4E_19,5410a_18,4433_2B_18,9419A_17,698d_19,2747G_19
animal_other_sts	animal_other_sts	260	282	group_5179	662A_18
animal_other_sts	human_other_sts	260	282	group_5179	197sab,155sab
animal_other_sts	human_other_sts	2248	2341	clpB	405sab,354sab,359sab,390sab,392sab,282sab,340sab,391sab,459sab,219sab,482sab,84sab,394sab,275sab,281sab,311sab,352sab,204sab,326sab,208sab,444sab,310sab,307sab,198sab,308sab
animal_other_sts	animal_other_sts	2248	2341	clpB	5367b_18,6696A_19
animal_other_sts	animal_other_sts	1	48	appA	2949_1B_18,4744b_18,7336_5a_19,5969_2a_18,9470A_17,5687_2A_19,7967_3C_18,3669A_18,7771C_17,9623A_17,7536_3B_19,3779B_18,2757A_18,8557_1a_18,8475a_18,6126a_19,7852C_18,4640b_18,9480a_18,1586A_18,3284A_19,3113_3A_18
animal_other_sts	human_other_sts	1	48	appA	220sab,248sab,348sab,37sab,306sab,80sab,290sab,276sab,445sab,480sab,362sab,244sab,145sab,442sab,185sab,230sab
animal_other_sts	human_other_sts	1410	1424	pepF1_2	319sab,384sab
animal_other_sts	animal_other_sts	974	1254	tagU_1	6865H_19,5886a_18,4121_E_19,5191_4A_19
animal_other_sts	human_other_sts	974	1254	tagU_1	254sab,335sab,306sab,419sab,398sab
animal_other_sts	human_other_sts	913	1078	dppE	319sab,384sab
animal_other_sts	human_other_sts	1	402	dppE	261sab
animal_other_sts	human_other_sts	634	866	dppE	336sab,191sab
human_other_sts	animal_other_sts	1391	1903	group_487	8101a_18,6020b_19,7085B_17,3581A_18,6986A_18,2098_18,8026A_19
human_other_sts	human_other_sts	1391	1903	group_487	223sab,373sab,273sab,372sab,496sab
animal_other_sts	human_other_sts	1027	1336	group_2241	237sab,399sab,144sab,406sab,291sab,252sab,277sab
animal_other_sts	animal_other_sts	1027	1336	group_2241	8114a_18,7520b_18,4719c_18,6214a_18,1783B_18
animal_other_sts	animal_st30	1	105	group_3421	10184d_18,9521A_17,7337B_17,5439_A_19
animal_other_sts	human_st30	1	105	group_3421	343sab,491sab,330sab,360sab,299sab,83sab,187sab,338sab,447sab,465sab,241sab,452sab,239sab
animal_other_sts	human_other_sts	1	105	group_3421	1sab,250sab,464sab,388sab
animal_other_sts	animal_other_sts	1	105	group_3421	7791A_19
animal_other_sts	human_st8	644	783	oppF_2	159sab,199sab,26sab,389sab,318sab,179sab,161sab,285sab,25sab,193sab,454sab,186sab,195sab,305sab,413sab,309sab,188sab,474sab,407sab,152sab,358sab,416sab,156sab,472sab,386sab,369sab,451sab,36sab,231sab,404sab,200sab,279sab,410sab,3sab,414sab,221sab,31sab,189sab,79sab,327sab,495sab,251sab,494sab,224sab,302sab,475sab,180sab,259sab,325sab,316sab,146sab,395sab,262sab,453sab,374sab,342sab,212sab,229sab,…
animal_other_sts	human_other_sts	644	783	oppF_2	449sab,335sab,153sab,207sab,280sab,82sab,356sab
animal_other_sts	animal_other_sts	644	783	oppF_2	6865H_19,5886a_18,193A_20,4121_E_19,5191_4A_19
animal_other_sts	animal_st8	644	783	oppF_2	377A_20,1557A_20,1285C_20,10299A_19,1192A_18,5888b_18
animal_other_sts	animal_other_sts	370	456	spsB_1	4967_B_19
animal_other_sts	human_other_sts	849	879	group_3423	254sab,220sab,223sab,248sab,348sab,237sab,399sab,373sab,144sab,37sab,306sab,80sab,372sab,290sab,406sab,276sab,445sab,291sab,480sab,362sab,496sab,244sab,145sab,419sab,252sab,442sab,185sab,398sab,230sab
animal_other_sts	animal_other_sts	849	879	group_3423	2949_1B_18,8101a_18,4744b_18,579A_18,7336_5a_19,5969_2a_18,9471A_17,9470A_17,8114a_18,6020b_19,5687_2A_19,7967_3C_18,7520b_18,3669A_18,7085B_17,7771C_17,9623A_17,4719c_18,7536_3B_19,3581A_18,3779B_18,2757A_18,6986A_18,8557_1a_18,8475a_18,6126a_19,6214a_18,7852C_18,2098_18,8026A_19,4640b_18,1783B_18,9480a_18,1586A_18,9273B_19,3284A_19,3113_3A_18
human_other_sts	animal_other_sts	1488	1549	addA	4052C_18
animal_other_sts	human_other_sts	89	150	mnhC1	84sab
human_other_sts	human_other_sts	446	477	mnhD1_1	261sab,292sab,346sab,448sab,296sab,227sab,385sab,206sab
human_other_sts	animal_other_sts	446	477	mnhD1_1	3410_4E_19,5410a_18,4433_2B_18,9419A_17,698d_19,2747G_19
human_other_sts	animal_other_sts	109	209	lacC_1	4967_B_19,6152a_18,7243_1a_18,5231a_18,9308AN7_18,3659B_19,1466a_19,3684_A_19,4273A_19,1337a_19
animal_other_sts	human_other_sts	1967	1971	fruA	261sab,292sab,346sab,448sab,296sab,227sab,385sab,206sab
animal_other_sts	human_other_sts	1264	1420	fruA	354sab,359sab,390sab,392sab,282sab,405sab,340sab,391sab,459sab,219sab,482sab,84sab,394sab,275sab,281sab,311sab,352sab,204sab,208sab,444sab,310sab,307sab,198sab,308sab
animal_other_sts	animal_other_sts	1	576	fruA	5367b_18,6696A_19
human_other_sts	animal_other_sts	577	658	fruA	5367b_18,6696A_19
animal_other_sts	animal_other_sts	1967	1971	fruA	3410_4E_19,5410a_18,4433_2B_18,9419A_17,698d_19,2747G_19
human_other_sts	human_other_sts	577	658	fruA	354sab,359sab,390sab,392sab,282sab,405sab,340sab,391sab,459sab,219sab,482sab,84sab,394sab,275sab,281sab,311sab,352sab,204sab,326sab,208sab,444sab,310sab,307sab,198sab,308sab
animal_other_sts	animal_other_sts	1264	1420	fruA	5367b_18,6696A_19
animal_other_sts	human_other_sts	1	576	fruA	354sab,359sab,390sab,392sab,282sab,405sab,340sab,391sab,459sab,219sab,482sab,84sab,394sab,275sab,281sab,311sab,352sab,204sab,326sab,208sab,444sab,310sab,307sab,198sab,308sab
human_other_sts	human_other_sts	966	1090	fruA	197sab,155sab
human_other_sts	animal_other_sts	966	1090	fruA	6152a_18,7243_1a_18,5231a_18,9308AN7_18,3659B_19
human_other_sts	animal_other_sts	1	179	group_2243	8947A_17,9361_1a_18,2045A_18,6713_4a_18
human_other_sts	human_other_sts	1	179	group_2243	292sab
animal_other_sts	animal_other_sts	615	626	ybhI	3410_4E_19,5410a_18,4433_2B_18,9419A_17,698d_19,2747G_19
animal_other_sts	human_other_sts	615	626	ybhI	261sab,346sab,448sab,296sab,227sab,385sab,206sab
human_other_sts	animal_other_sts	160	210	yclQ	7847C_17,662A_18
human_other_sts	human_other_sts	160	210	yclQ	417sab,319sab,384sab,313sab,324sab,397sab,409sab,154sab,253sab,493sab,315sab,443sab,214sab,403sab,266sab
human_other_sts	animal_other_sts	369	430	group_4389	8947A_17,9361_1a_18,2045A_18,4967_B_19
human_other_sts	human_other_sts	202	259	group_4389	336sab,191sab
human_other_sts	human_other_sts	369	430	group_4389	197sab,155sab
animal_other_sts	animal_other_sts	631	670	pepT_2	8101a_18,6020b_19,7085B_17,3581A_18,6986A_18,2098_18,8026A_19
animal_other_sts	human_other_sts	631	670	pepT_2	481sab,223sab,373sab,273sab,372sab,496sab
animal_other_sts	human_other_sts	1499	1632	ettA	417sab,319sab,384sab
animal_other_sts	human_st5	1	10	pspB	213sab
human_other_sts	human_other_sts	285	376	trxB	254sab,348sab,197sab,37sab,155sab,292sab
human_other_sts	animal_other_sts	285	376	trxB	6152a_18,7243_1a_18,5231a_18,9308AN7_18,8947A_17,9361_1a_18,3659B_19,2045A_18,6713_4a_18,7856_33A_18,4052C_18
animal_other_sts	human_other_sts	982	1056	tagO	449sab,223sab,153sab,373sab,11sab,207sab,273sab,280sab,372sab,82sab,356sab,496sab
animal_other_sts	animal_other_sts	982	1056	tagO	8101a_18,6020b_19,193A_20,7085B_17,3581A_18,6986A_18,2098_18,8026A_19
animal_other_sts	human_st8	982	1056	tagO	389sab,159sab,199sab,26sab,318sab,179sab,161sab,285sab,25sab,193sab,454sab,186sab,195sab,305sab,413sab,309sab,188sab,474sab,407sab,152sab,358sab,416sab,156sab,472sab,386sab,369sab,451sab,36sab,231sab,404sab,200sab,279sab,410sab,3sab,414sab,221sab,31sab,189sab,79sab,327sab,495sab,251sab,494sab,224sab,302sab,475sab,180sab,259sab,325sab,316sab,146sab,395sab,262sab,453sab,374sab,342sab,212sab,229sab,…
animal_other_sts	animal_st8	982	1056	tagO	377A_20,1557A_20,1285C_20,10299A_19,1192A_18,5888b_18,10424A_17
human_other_sts	human_other_sts	2861	2902	clfA	282sab,482sab
human_other_sts	animal_other_sts	1822	3597	clfA	7536_3B_19,5687_2A_19
human_st30	human_other_sts	985	991	clfA	265sab,6sab,283sab,205sab,77sab,418sab,317sab,240sab,408sab,245sab,295sab,286sab,383sab,332sab,440sab,218sab
human_other_sts	animal_other_sts	2084	2089	clfA	9473E_17,10102A_19
human_st30	animal_other_sts	985	991	clfA	9473E_17,2522A_19,7657c_18,10102A_19
animal_other_sts	human_other_sts	1963	2139	clfA	220sab
human_other_sts	human_other_sts	2084	2089	clfA	283sab,205sab,77sab,245sab,295sab,383sab,332sab,218sab
animal_other_sts	human_st30	1260	1281	mvaA	343sab,491sab,330sab,360sab,299sab,83sab,187sab,338sab,447sab,465sab,241sab,452sab,239sab,157sab,462sab,457sab,329sab,301sab,304sab,264sab,287sab,402sab,233sab,4sab,147sab,225sab,455sab,387sab,466sab,10sab,216sab,257sab,471sab
animal_other_sts	animal_other_sts	1260	1281	mvaA	7791A_19
animal_other_sts	human_other_sts	1260	1281	mvaA	1sab,250sab,464sab,388sab,263sab,13sab,210sab,461sab,238sab,202sab
animal_other_sts	animal_st30	1260	1281	mvaA	10184d_18,9521A_17,7337B_17,5439_A_19,962A_20,8711A_19,9580d_18,5411e_18
human_other_sts	human_other_sts	1	5	group_1731	477sab
animal_other_sts	animal_other_sts	218	279	group_3139	6152a_18,7243_1a_18,5231a_18,9308AN7_18,3659B_19,1466a_19,3684_A_19,4273A_19,1337a_19
human_other_sts	animal_other_sts	1	20	slmA	2949_1B_18,4744b_18,7336_5a_19,5969_2a_18,9471A_17,9473E_17,9470A_17,9218_4D_19,5687_2A_19,7967_3C_18,3669A_18,7771C_17,9623A_17,7536_3B_19,3779B_18,2757A_18,2522A_19,8557_1a_18,8475a_18,6126a_19,7852C_18,7657c_18,10102A_19,4640b_18,9480a_18,1586A_18,3113_3A_18
human_other_sts	human_other_sts	1	20	slmA	265sab,6sab,283sab,254sab,205sab,220sab,77sab,418sab,248sab,317sab,483sab,240sab,408sab,245sab,80sab,295sab,290sab,276sab,445sab,480sab,362sab,244sab,286sab,145sab,419sab,383sab,185sab,398sab,332sab,440sab,218sab
animal_other_sts	animal_other_sts	1562	1924	rnr	5367b_18,6696A_19
animal_other_sts	human_other_sts	214	286	rnr	354sab,359sab,390sab,392sab,282sab,405sab,340sab,391sab,459sab,219sab,482sab,84sab,394sab,275sab,281sab,311sab,352sab,204sab,326sab,208sab,444sab,310sab,307sab,198sab,308sab
animal_other_sts	human_other_sts	1174	1270	rnr	354sab,359sab,390sab,392sab,282sab,405sab,340sab,391sab,459sab,219sab,482sab,84sab,394sab,275sab,281sab,311sab,352sab,204sab,326sab,208sab,444sab,310sab,307sab,198sab,308sab
animal_other_sts	animal_other_sts	1174	1270	rnr	5367b_18,6696A_19
animal_other_sts	human_other_sts	160	234	rnr	261sab,346sab,448sab,296sab,227sab,385sab,206sab
animal_other_sts	human_other_sts	1562	1924	rnr	354sab,359sab,390sab,392sab,282sab,405sab,340sab,391sab,459sab,219sab,482sab,84sab,394sab,275sab,281sab,311sab,352sab,204sab,326sab,208sab,444sab,310sab,307sab,198sab,308sab
animal_other_sts	animal_other_sts	214	286	rnr	5367b_18,6696A_19
animal_other_sts	animal_other_sts	160	234	rnr	3410_4E_19,5410a_18,4433_2B_18,9419A_17,698d_19,2747G_19
human_other_sts	human_other_sts	818	863	emp	254sab
human_other_sts	human_other_sts	121	271	emp	197sab,155sab
animal_other_sts	human_other_sts	367	779	opuD_1	226sab,467sab,228sab,23sab,267sab,497sab,7sab
animal_other_sts	human_st5	367	779	opuD_1	371sab,333sab,400sab
human_other_sts	animal_other_sts	1	44	group_2777	8101a_18,6865H_19
human_other_sts	animal_st8	1	44	group_2777	377A_20
human_other_sts	human_other_sts	1	44	group_2777	265sab,6sab,283sab,205sab,77sab
human_other_sts	human_st8	1	44	group_2777	159sab,199sab,26sab,389sab,318sab,179sab,161sab,285sab,25sab,193sab,454sab,186sab
animal_other_sts	human_other_sts	550	600	group_2249	336sab,191sab
human_other_sts	human_st30	267	302	group_5053	343sab,491sab,330sab,360sab,299sab,83sab,187sab,338sab,447sab,465sab,241sab,452sab,239sab,157sab,462sab,457sab,329sab,301sab,304sab,264sab,287sab,402sab,233sab,4sab,147sab,225sab,455sab,387sab,466sab,10sab,216sab,257sab,471sab
human_other_sts	animal_other_sts	267	302	group_5053	7791A_19
human_other_sts	animal_st30	267	302	group_5053	10184d_18,9521A_17,7337B_17,5439_A_19,962A_20,8711A_19,9580d_18,5411e_18
human_other_sts	human_other_sts	267	302	group_5053	1sab,250sab,464sab,388sab,263sab,13sab,210sab,461sab,238sab,202sab
animal_other_sts	human_other_sts	770	856	fda	237sab,399sab,144sab,406sab,291sab,252sab,277sab
animal_other_sts	animal_other_sts	770	856	fda	8114a_18,7520b_18,4719c_18,6214a_18,1783B_18
human_other_sts	human_st5	1	7	group_880	209sab
animal_other_sts	human_other_sts	2235	2378	ydfJ	11sab,396sab
animal_other_sts	animal_other_sts	968	1059	ydfJ	579A_18,9273B_19
human_other_sts	human_other_sts	848	1687	ydfJ	449sab,153sab,207sab,37sab,306sab
human_other_sts	human_st8	848	1687	ydfJ	159sab,199sab,26sab,318sab,179sab,161sab,285sab,25sab,193sab,454sab,186sab,195sab,305sab,413sab,188sab,474sab,152sab,358sab,416sab,156sab,472sab,386sab,369sab,451sab
human_other_sts	animal_other_sts	848	1687	ydfJ	193A_20
animal_other_sts	human_other_sts	46	84	ydfJ	261sab,292sab,346sab,448sab,296sab,227sab,385sab,206sab
animal_other_sts	animal_other_sts	46	84	ydfJ	3410_4E_19,5410a_18,4433_2B_18,9419A_17,698d_19,2747G_19
human_other_sts	animal_st8	848	1687	ydfJ	377A_20,1557A_20,1285C_20,10299A_19
animal_other_sts	human_other_sts	680	691	isaA	354sab,359sab,390sab,392sab,282sab,261sab,405sab,340sab,391sab,459sab,219sab,482sab,84sab,394sab,275sab,292sab,281sab,311sab,352sab,204sab,326sab,346sab,208sab,448sab,296sab,444sab,227sab,310sab,385sab,307sab,198sab,206sab,308sab
animal_other_sts	animal_other_sts	680	691	isaA	5367b_18,3410_4E_19,5410a_18,6696A_19,9419A_17,698d_19,2747G_19,9273B_19,3284A_19
animal_other_sts	animal_other_sts	472	516	cpnA	9273B_19,3284A_19
animal_other_sts	human_other_sts	660	789	group_2503	481sab
animal_other_sts	animal_other_sts	660	789	group_2503	9273B_19,3284A_19
animal_other_sts	human_other_sts	1	136	feoB	348sab,197sab,37sab,155sab,294sab
animal_other_sts	human_other_sts	625	812	feoB	417sab,319sab,384sab,313sab,324sab,409sab,154sab,253sab,493sab,315sab,443sab,214sab,403sab,266sab
animal_other_sts	animal_other_sts	1	136	feoB	6152a_18,7243_1a_18,5231a_18,9308AN7_18,3659B_19,4967_B_19,4052C_18,1466a_19,3684_A_19,4273A_19,1337a_19
animal_other_sts	animal_other_sts	625	812	feoB	7847C_17
human_other_sts	animal_other_sts	471	522	ogt	2949_1B_18,4744b_18,579A_18,6865H_19,7336_5a_19,5969_2a_18,9471A_17,9470A_17,5886a_18,9218_4D_19,5687_2A_19,7967_3C_18,3669A_18,7771C_17,9623A_17,7536_3B_19,3779B_18,2757A_18,8557_1a_18,4121_E_19,8475a_18,6126a_19,7852C_18,5191_4A_19,4640b_18,9480a_18,1586A_18,3113_3A_18
human_other_sts	human_other_sts	471	522	ogt	220sab,335sab,248sab,80sab,290sab,276sab,445sab,480sab,362sab,244sab,145sab,185sab
human_other_sts	animal_other_sts	392	403	pitA	6865H_19,9473E_17,5886a_18,9529A_19,2522A_19,4121_E_19,8518A_19,7657c_18,5191_4A_19,10102A_19
human_other_sts	human_other_sts	392	403	pitA	196sab,265sab,6sab,283sab,470sab,205sab,77sab,418sab,335sab,312sab,321sab,268sab,317sab,483sab,456sab,240sab,408sab,245sab,306sab,158sab,295sab,477sab,286sab,383sab,331sab,347sab,332sab,440sab,218sab
human_other_sts	animal_other_sts	1832	1889	fbp	5367b_18,6696A_19
human_other_sts	human_other_sts	1832	1889	fbp	354sab,359sab,390sab,392sab,282sab,405sab,340sab,391sab,459sab,219sab,482sab,84sab,394sab,275sab,281sab,311sab,352sab,204sab,326sab,208sab,444sab,310sab,307sab,198sab,308sab
animal_other_sts	animal_other_sts	561	586	fbp	8101a_18,6020b_19,7085B_17,3581A_18,6986A_18,2098_18,8026A_19
animal_other_sts	human_other_sts	561	586	fbp	223sab,373sab,273sab,372sab,496sab
human_other_sts	human_st30	1648	1942	clpL	491sab,360sab,299sab,83sab,465sab,452sab,157sab,264sab,287sab,225sab,216sab,257sab
human_other_sts	human_other_sts	1648	1942	clpL	464sab,388sab,263sab,210sab,461sab,202sab
human_other_sts	animal_st30	1648	1942	clpL	10184d_18,5411e_18
animal_other_sts	animal_other_sts	1181	1280	oatA_1	4052C_18
animal_other_sts	animal_other_sts	1056	1150	oatA_1	9273B_19,3284A_19
human_other_sts	animal_other_sts	1	10	group_5835	6152a_18,7243_1a_18,5231a_18,5367b_18,9308AN7_18,3659B_19,6696A_19,7847C_17,662A_18,4052C_18,1466a_19,3684_A_19,4273A_19,9273B_19,3284A_19,1337a_19
human_other_sts	human_other_sts	1	10	group_5835	417sab,354sab,319sab,359sab,390sab,392sab,282sab,384sab,197sab,313sab,405sab,324sab,397sab,340sab,409sab,154sab,391sab,459sab,219sab,482sab,155sab,84sab,253sab,394sab,275sab,281sab,493sab,311sab,352sab,481sab,204sab,326sab,208sab,315sab,443sab,214sab,444sab,310sab,307sab,198sab,403sab,266sab,308sab
human_other_sts	human_other_sts	273	478	ybiV	396sab
human_other_sts	human_other_sts	522	534	group_2784	250sab,464sab,388sab,263sab,210sab,461sab,202sab
human_other_sts	animal_st30	522	534	group_2784	10184d_18,9580d_18,5411e_18
human_other_sts	human_st30	522	534	group_2784	491sab,360sab,299sab,83sab,465sab,452sab,157sab,329sab,264sab,287sab,225sab,455sab,216sab,257sab
human_other_sts	human_other_sts	265	287	yydI	223sab,373sab,273sab,372sab,496sab
human_other_sts	animal_other_sts	265	287	yydI	8101a_18,6020b_19,7085B_17,3581A_18,6986A_18,2098_18,8026A_19
animal_other_sts	human_other_sts	1	72	mhqD	250sab,464sab,263sab,13sab,461sab,238sab,202sab
animal_other_sts	animal_st30	1	72	mhqD	7337B_17,5439_A_19,962A_20,8711A_19,9580d_18,5411e_18
animal_other_sts	human_st30	1	72	mhqD	343sab,330sab,360sab,239sab,157sab,462sab,457sab,329sab,301sab,304sab,264sab,287sab,402sab,233sab,4sab,147sab,225sab,455sab
animal_other_sts	human_other_sts	508	516	cidB	319sab,384sab
animal_other_sts	human_other_sts	221	229	cidB	315sab,443sab,214sab,403sab,266sab
animal_other_sts	animal_other_sts	670	696	cidB	6152a_18,7243_1a_18,5231a_18,9308AN7_18,3659B_19,4967_B_19,7847C_17,662A_18,4052C_18,1466a_19,3684_A_19,4273A_19,1337a_19
animal_other_sts	human_other_sts	670	696	cidB	417sab,319sab,384sab,197sab,313sab,324sab,397sab,409sab,154sab,155sab,253sab,493sab,315sab,443sab,214sab,403sab,266sab
animal_other_sts	human_other_sts	1207	1372	sdrC	223sab,372sab,496sab
human_other_sts	human_other_sts	4160	4805	sdrC	223sab,237sab,399sab,372sab,291sab,496sab,252sab,277sab,442sab
animal_other_sts	animal_other_sts	2990	3229	sdrC	4121_E_19
human_other_sts	human_other_sts	714	1027	sdrC	442sab
human_other_sts	human_other_sts	4457	4515	sdrC	481sab
animal_other_sts	animal_other_sts	1207	1372	sdrC	8101a_18,6020b_19,7085B_17,2098_18,8026A_19
human_other_sts	animal_other_sts	714	1027	sdrC	8581A_19
human_other_sts	animal_other_sts	4160	4805	sdrC	8101a_18,6020b_19,7085B_17,2098_18,8026A_19,8581A_19
animal_other_sts	human_other_sts	3563	3640	sdrC	268sab
animal_other_sts	human_other_sts	2522	3004	sdrC	406sab
human_other_sts	human_other_sts	721	867	gtaB	204sab,417sab,313sab,324sab,397sab,409sab,154sab,493sab,315sab,443sab,214sab,403sab,266sab
human_other_sts	animal_other_sts	210	588	group_1736	4967_B_19,6152a_18,7243_1a_18,9308AN7_18,3659B_19,1466a_19,3684_A_19,4273A_19
human_other_sts	animal_other_sts	459	661	group_1736	2949_1B_18,7336_5a_19
human_other_sts	animal_other_sts	737	765	group_1736	5367b_18,6696A_19
human_other_sts	human_other_sts	737	765	group_1736	354sab,359sab,390sab,392sab,282sab,405sab,340sab,391sab,459sab,219sab,482sab,84sab,394sab,275sab,281sab,311sab,352sab,204sab,326sab,208sab,444sab,310sab,307sab,198sab,308sab
human_other_sts	human_other_sts	459	661	group_1736	261sab,254sab
animal_other_sts	human_other_sts	1093	1223	gabR	197sab,155sab
human_other_sts	animal_other_sts	1093	1383	gabR	7847C_17,662A_18
human_other_sts	human_other_sts	1093	1383	gabR	319sab,417sab,384sab,313sab,324sab,397sab,409sab,154sab,253sab,493sab,315sab,443sab,214sab,403sab,266sab
human_other_sts	animal_other_sts	2938	3293	fnbB	579A_18
human_st8	human_other_sts	2017	3296	fnbB	388sab
animal_other_sts	human_other_sts	1599	1674	araB	197sab
animal_other_sts	animal_other_sts	1599	1674	araB	4967_B_19
animal_other_sts	animal_other_sts	383	612	group_10062	8101a_18,6020b_19,7085B_17,3581A_18,6986A_18,2098_18,8026A_19
animal_other_sts	human_other_sts	383	612	group_10062	223sab,373sab,273sab,372sab,496sab
animal_other_sts	human_other_sts	211	330	group_743	354sab,254sab,359sab,390sab,392sab,282sab,335sab,405sab,340sab,391sab,459sab,219sab,482sab,84sab,394sab,275sab,311sab,352sab,204sab,326sab,419sab,208sab,444sab,310sab,307sab,398sab,198sab,308sab
animal_other_sts	animal_other_sts	211	330	group_743	6865H_19,5367b_18,5886a_18,6696A_19,4121_E_19,5191_4A_19,9273B_19,3284A_19
animal_other_sts	animal_other_sts	486	541	yhfS	3410_4E_19,5410a_18,4433_2B_18,9419A_17,698d_19,2747G_19
animal_other_sts	human_other_sts	486	541	yhfS	261sab,346sab,448sab,296sab,227sab,385sab,206sab
human_other_sts	human_other_sts	1545	1740	fnbA	254sab
human_other_sts	animal_other_sts	1918	3667	fnbA	4967_B_19,6152a_18,7243_1a_18,9308AN7_18,4967_B_19,662A_18,8114a_18
animal_other_sts	animal_other_sts	356	564	fnbA	5367b_18
animal_other_sts	animal_other_sts	3389	3635	fnbA	4967_B_19
animal_other_sts	animal_other_sts	2308	2384	fnbA	9273B_19,8114a_18
human_other_sts	human_other_sts	2631	3215	fnbA	319sab,254sab
animal_other_sts	human_other_sts	356	564	fnbA	354sab,359sab,390sab,392sab,282sab,348sab
human_other_sts	human_other_sts	1918	3667	fnbA	306sab,319sab,319sab,384sab
animal_other_sts	animal_other_sts	3234	3667	fnbA	6152a_18,7243_1a_18,9308AN7_18,1466a_19,3684_A_19,4273A_19
animal_other_sts	animal_other_sts	725	1028	pyrG	7791A_19,3410_4E_19,5410a_18,4433_2B_18,9419A_17,698d_19,2747G_19
animal_other_sts	human_st30	725	1028	pyrG	343sab,491sab,330sab,360sab,299sab,83sab,187sab,338sab,447sab,465sab,241sab,452sab,239sab,157sab,462sab,457sab,329sab,301sab,304sab,264sab,287sab,402sab,233sab,4sab,147sab,225sab,455sab,387sab,466sab,10sab,216sab,257sab,471sab
animal_other_sts	human_other_sts	725	1028	pyrG	1sab,250sab,261sab,464sab,388sab,263sab,13sab,210sab,461sab,238sab,292sab,202sab,346sab,448sab,296sab,227sab,385sab,206sab
animal_other_sts	animal_st30	725	1028	pyrG	10184d_18,9521A_17,7337B_17,5439_A_19,962A_20,8711A_19,9580d_18,5411e_18
animal_other_sts	human_other_sts	1392	1474	group_1620	417sab,313sab,397sab,409sab,154sab,253sab,493sab,443sab,214sab
animal_other_sts	animal_other_sts	1392	1474	group_1620	7847C_17
human_other_sts	animal_st30	300	380	group_4415	5439_A_19
animal_other_sts	human_other_sts	260	276	rclA	306sab
animal_other_sts	animal_st30	653	864	rclA	10184d_18,9521A_17,7337B_17,5439_A_19,962A_20,8711A_19,9580d_18,5411e_18
human_other_sts	human_st30	648	864	rclA	225sab,304sab
animal_other_sts	human_st30	653	864	rclA	343sab,491sab,330sab,360sab,299sab,83sab,187sab,338sab,447sab,465sab,241sab,452sab,239sab,157sab,462sab,457sab,329sab,301sab,264sab,287sab,402sab,233sab,4sab,147sab,455sab,387sab,466sab,10sab,216sab,257sab,471sab
animal_other_sts	animal_other_sts	653	864	rclA	7791A_19
animal_other_sts	human_other_sts	653	864	rclA	1sab,250sab,464sab,388sab,263sab,13sab,210sab,461sab,238sab,202sab
animal_other_sts	animal_other_sts	852	932	iolS	6865H_19,5886a_18,4121_E_19,5191_4A_19
animal_other_sts	human_other_sts	852	932	iolS	254sab,335sab,11sab,419sab,396sab,398sab
animal_other_sts	animal_other_sts	217	390	iolS	6865H_19,5886a_18,4121_E_19,5191_4A_19
animal_other_sts	human_other_sts	217	390	iolS	335sab,396sab
human_other_sts	animal_other_sts	415	664	proP	6696A_19
human_other_sts	human_other_sts	415	664	proP	354sab,359sab,392sab,282sab,405sab,340sab,391sab,459sab,219sab,482sab,84sab
human_other_sts	animal_other_sts	1365	1401	proP	4967_B_19
human_other_sts	animal_other_sts	1	736	mrpC	1466a_19,1337a_19
animal_other_sts	human_other_sts	911	1161	menE_2	354sab,359sab,390sab,392sab,282sab,405sab,340sab,391sab,459sab,219sab,482sab,84sab,394sab,275sab,281sab,311sab,352sab,204sab,326sab,208sab,444sab,310sab,307sab,198sab,308sab
animal_other_sts	animal_other_sts	911	1161	menE_2	5367b_18,6696A_19
animal_other_sts	human_other_sts	201	366	group_10351	261sab,292sab,346sab,448sab,227sab,385sab,206sab
animal_other_sts	animal_other_sts	201	366	group_10351	3410_4E_19,5410a_18,9419A_17,698d_19,2747G_19
animal_other_sts	animal_st30	116	135	mrpG	10184d_18,9521A_17,7337B_17,5439_A_19,962A_20,8711A_19,9580d_18,5411e_18
animal_other_sts	human_other_sts	116	135	mrpG	1sab,250sab,464sab,388sab,263sab,13sab,210sab,461sab,238sab,202sab
animal_other_sts	human_st30	116	135	mrpG	343sab,491sab,330sab,360sab,299sab,83sab,187sab,338sab,447sab,465sab,241sab,452sab,239sab,157sab,462sab,457sab,329sab,301sab,304sab,264sab,287sab,402sab,233sab,4sab,147sab,225sab,455sab,387sab,466sab,10sab,216sab,257sab,471sab
animal_other_sts	animal_other_sts	116	135	mrpG	7791A_19
animal_other_sts	animal_other_sts	46	61	atpD	4052C_18
animal_other_sts	human_other_sts	46	61	atpD	6sab
animal_other_sts	human_other_sts	1	130	group_5077	226sab,417sab,313sab,324sab
human_other_sts	human_other_sts	578	1593	argS	206sab,261sab
human_other_sts	animal_st30	578	1593	argS	7337B_17
animal_other_sts	animal_other_sts	1196	1228	group_1148	7847C_17
animal_other_sts	animal_other_sts	778	1084	group_1148	8101a_18,579A_18
animal_other_sts	animal_other_sts	486	1108	group_1148	4052C_18,662A_18,3410_4E_19,5410a_18,4433_2B_18,9419A_17,698d_19,2747G_19
animal_other_sts	human_other_sts	486	1108	group_1148	196sab,470sab,261sab,346sab,448sab,296sab,227sab,385sab,206sab
animal_other_sts	human_other_sts	1196	1228	group_1148	417sab,319sab,384sab,313sab,324sab,397sab,409sab,154sab,253sab,493sab,315sab,443sab,214sab,403sab,266sab
human_other_sts	human_other_sts	289	826	mrpA	481sab
human_other_sts	human_st8	911	970	mrpA	26sab,389sab,454sab,309sab,474sab,407sab,358sab,404sab,495sab,494sab,475sab,259sab,438sab,458sab,181sab,274sab
human_other_sts	human_other_sts	911	970	mrpA	449sab,223sab,237sab,399sab,373sab,207sab,144sab,273sab,372sab,406sab,82sab,291sab,356sab,496sab,252sab,277sab
human_other_sts	human_other_sts	1	244	mrpA	481sab
human_other_sts	animal_other_sts	2032	2106	mrpA	6152a_18,7243_1a_18,5231a_18,9308AN7_18
human_other_sts	animal_other_sts	911	970	mrpA	8101a_18,8114a_18,6020b_19,193A_20,7520b_18,7085B_17,4719c_18,3581A_18,6986A_18,6214a_18,2098_18,8026A_19,1783B_18
human_other_sts	animal_st8	911	970	mrpA	1285C_20,1192A_18,5888b_18,10424A_17
animal_other_sts	animal_other_sts	382	586	gmuF	8101a_18,6020b_19,7085B_17,3581A_18,6986A_18,2098_18,8026A_19,9273B_19,3284A_19
animal_other_sts	human_other_sts	382	586	gmuF	223sab,348sab,373sab,336sab,37sab,273sab,372sab,191sab,496sab,294sab,396sab
animal_other_sts	human_other_sts	7479	7720	group_101	481sab
animal_other_sts	animal_other_sts	4037	4218	group_101	4052C_18,6152a_18,7243_1a_18,5231a_18,9308AN7_18,3659B_19,1466a_19,3684_A_19,4273A_19,1337a_19
human_other_sts	animal_other_sts	5641	5691	group_101	662A_18
animal_other_sts	animal_other_sts	7479	7720	group_101	579A_18
human_other_sts	human_other_sts	5146	5652	group_101	319sab,384sab
animal_other_sts	animal_other_sts	3313	3435	group_101	662A_18
animal_other_sts	animal_other_sts	7170	7527	group_101	662A_18,4052C_18
animal_other_sts	human_other_sts	4675	5243	group_101	197sab,155sab
animal_other_sts	human_other_sts	6515	6800	group_101	319sab,384sab
animal_other_sts	animal_other_sts	4675	5243	group_101	4052C_18
human_other_sts	human_other_sts	3590	3624	group_101	197sab,155sab
human_other_sts	human_other_sts	1	97	group_5511	354sab,359sab,390sab,282sab,405sab,340sab,391sab,459sab,219sab,482sab,84sab,394sab,275sab,281sab,311sab,352sab,204sab,326sab,208sab,444sab,307sab,198sab,308sab
human_other_sts	animal_other_sts	1	97	group_5511	5367b_18,6696A_19
human_other_sts	animal_st8	1	51	queE_2	377A_20,1557A_20
human_other_sts	animal_other_sts	1	51	queE_2	7791A_19
human_other_sts	human_st8	1	51	queE_2	161sab,195sab
human_other_sts	human_other_sts	1	51	queE_2	1sab,197sab
human_other_sts	human_st30	1	51	queE_2	343sab,360sab,447sab,452sab
animal_other_sts	human_other_sts	400	409	sdcS	481sab
animal_other_sts	human_other_sts	99	102	ywpJ	292sab
animal_other_sts	animal_st30	157	249	deoC2	10184d_18,9521A_17,7337B_17,5439_A_19,962A_20,8711A_19,9580d_18,5411e_18
animal_other_sts	human_st30	157	249	deoC2	491sab,330sab,299sab,83sab,187sab,338sab,465sab,241sab,452sab,239sab,457sab,329sab,301sab,304sab,264sab,287sab,402sab,233sab,147sab,225sab,455sab,466sab,216sab,257sab,471sab
animal_other_sts	human_other_sts	157	249	deoC2	265sab,6sab,283sab,205sab,77sab,418sab,1sab,250sab,348sab,464sab,388sab,317sab,263sab,13sab,483sab,210sab,240sab,408sab,245sab,461sab,295sab,238sab,191sab,202sab,294sab,481sab,286sab,383sab,332sab,440sab,218sab
animal_other_sts	animal_other_sts	157	249	deoC2	9473E_17,2522A_19
human_other_sts	human_st30	2930	3123	group_312	387sab
human_other_sts	human_other_sts	1	1689	group_312	324sab,397sab,315sab
human_st8	human_st30	2684	2797	group_312	387sab
human_other_sts	animal_st30	1	1689	group_312	5439_A_19
human_st30	human_other_sts	3732	4580	group_312	1sab,263sab
animal_other_sts	human_other_sts	932	1005	group_5863	417sab,313sab,324sab,397sab,409sab,154sab,253sab,493sab,315sab,443sab,214sab,403sab,266sab
animal_other_sts	animal_other_sts	932	1005	group_5863	7847C_17
animal_other_sts	human_other_sts	1390	1548	glmS	275sab
animal_other_sts	human_other_sts	1	14	group_85	263sab,406sab
animal_other_sts	human_other_sts	164	177	group_162	319sab,372sab
animal_other_sts	human_st5	164	177	group_162	288sab,260sab,293sab,344sab
human_other_sts	animal_other_sts	200	291	groS	4967_B_19,8947A_17,9361_1a_18,2045A_18,6713_4a_18,7856_33A_18,4052C_18,7415_2A_19
human_other_sts	human_other_sts	731	786	ligA	292sab
human_other_sts	animal_other_sts	205	418	group_5105	8947A_17,9361_1a_18,2045A_18,6713_4a_18,7856_33A_18,7415_2A_19
human_other_sts	human_other_sts	1	9	group_215	347sab
human_other_sts	animal_other_sts	456	861	group_2825	6152a_18,7243_1a_18,5231a_18,9308AN7_18,3659B_19,4967_B_19,1466a_19,3684_A_19,4273A_19,1337a_19
human_other_sts	human_other_sts	327	466	group_2266	228sab,349sab,463sab,266sab
human_other_sts	human_st30	1	115	group_2266	455sab
human_other_sts	human_st5	327	466	group_2266	371sab
human_other_sts	human_st8	327	466	group_2266	36sab
human_other_sts	human_other_sts	110	127	leuD	237sab,399sab,144sab,406sab,291sab,252sab,277sab
human_other_sts	animal_other_sts	110	127	leuD	8114a_18,7520b_18,4719c_18,6214a_18,1783B_18
human_other_sts	human_st30	452	518	group_397	187sab,287sab,402sab
human_other_sts	animal_st5	452	518	group_397	9198A_18
animal_st5	animal_other_sts	916	1056	xerC_3	4719c_18,6214a_18
animal_other_sts	animal_other_sts	710	740	xerC_3	9218_4D_19,3581A_18,8026A_19
animal_st5	animal_other_sts	1	257	xerC_3	9273B_19,3284A_19
animal_st5	human_other_sts	1	304	group_2284	417sab,384sab,313sab,324sab,315sab
human_other_sts	human_st30	1	253	group_2519	343sab,491sab,287sab,225sab,257sab
human_other_sts	animal_st30	1	253	group_2519	5439_A_19,9580d_18
human_other_sts	human_other_sts	1	253	group_2519	238sab
human_st8	human_st5	211	261	group_2236	236sab
animal_other_sts	human_other_sts	731	1329	group_343	306sab
animal_other_sts	animal_other_sts	731	1329	group_343	8947A_17,9361_1a_18,2045A_18,4967_B_19,6713_4a_18,7856_33A_18,4052C_18,7415_2A_19
human_other_sts	animal_other_sts	1	75	groL	8114a_18,7520b_18,4719c_18,6214a_18,1783B_18
animal_other_sts	human_other_sts	853	1304	groL	319sab,384sab
human_other_sts	human_other_sts	1	75	groL	237sab,399sab,144sab,406sab,291sab,252sab,277sab
human_other_sts	human_other_sts	1381	1399	groL	11sab
animal_other_sts	animal_st5	1	490	group_1740	6530G_19
animal_other_sts	animal_other_sts	1	490	group_1740	8101a_18,1985_2B_20,6865H_19,5886a_18,1337a_19
animal_other_sts	human_st5	1	490	group_1740	333sab,498sab,278sab
animal_other_sts	human_other_sts	1	490	group_1740	226sab,196sab,467sab,228sab,23sab,267sab,254sab,335sab,197sab,155sab
human_other_sts	animal_other_sts	1	123	tmk	8114a_18,3410_4E_19,5410a_18,7520b_18,4719c_18,4433_2B_18,6214a_18,9419A_17,1783B_18,698d_19,2747G_19,8581A_19
human_other_sts	human_other_sts	1	123	tmk	261sab,237sab,399sab,336sab,144sab,406sab,191sab,291sab,346sab,252sab,277sab,448sab,296sab,442sab,227sab,385sab,230sab,206sab
animal_other_sts	animal_st8	505	579	ilvA	377A_20,1557A_20,1285C_20,10299A_19,1192A_18,5888b_18,10424A_17
animal_other_sts	animal_other_sts	505	579	ilvA	8101a_18,579A_18,6020b_19,9529A_19,193A_20,7085B_17,3581A_18,6986A_18,8518A_19,2098_18,8026A_19,9273B_19,3284A_19
animal_other_sts	human_st8	505	579	ilvA	159sab,199sab,26sab,389sab,318sab,179sab,161sab,285sab,25sab,193sab,454sab,186sab,195sab,305sab,413sab,309sab,188sab,474sab,407sab,152sab,358sab,416sab,156sab,472sab,386sab,369sab,451sab,36sab,231sab,404sab,200sab,279sab,410sab,3sab,414sab,221sab,31sab,189sab,79sab,327sab,495sab,251sab,494sab,224sab,302sab,475sab,180sab,259sab,325sab,316sab,146sab,395sab,262sab,453sab,374sab,342sab,212sab,229sab,…
animal_other_sts	human_other_sts	505	579	ilvA	196sab,470sab,449sab,223sab,312sab,321sab,268sab,153sab,373sab,11sab,207sab,456sab,273sab,280sab,372sab,158sab,82sab,477sab,356sab,496sab,396sab,331sab,347sab
animal_other_sts	animal_other_sts	2084	2201	group_330	4052C_18
animal_other_sts	human_other_sts	693	794	group_330	396sab,11sab
human_other_sts	human_other_sts	727	809	group_330	319sab,384sab
human_other_sts	human_other_sts	1	78	group_330	354sab,359sab,390sab,392sab,282sab,405sab,340sab,391sab,459sab,219sab,482sab,84sab,394sab,275sab,281sab,311sab,352sab,204sab,326sab,208sab,444sab,310sab,307sab,198sab,308sab
animal_other_sts	human_other_sts	163	372	group_330	396sab
human_other_sts	animal_other_sts	1	78	group_330	5367b_18,6696A_19,9273B_19,3284A_19
animal_other_sts	human_other_sts	50	75	mntR	324sab,397sab,409sab,154sab,253sab
human_other_sts	animal_other_sts	635	703	fepC	662A_18
human_other_sts	human_other_sts	635	703	fepC	481sab,417sab,319sab,384sab,313sab,324sab,493sab,315sab,443sab,214sab,403sab,266sab
animal_other_sts	human_other_sts	1571	1785	uvrC	261sab,346sab,448sab,296sab,227sab,385sab,206sab
animal_other_sts	animal_other_sts	1571	1785	uvrC	3410_4E_19,5410a_18,4433_2B_18,9419A_17,698d_19,2747G_19
human_other_sts	animal_other_sts	1	238	dhaK	5367b_18,6696A_19
human_other_sts	human_other_sts	1	238	dhaK	354sab,359sab,390sab,392sab,282sab,405sab,340sab,391sab,459sab,219sab,482sab,84sab,394sab,275sab,281sab,311sab,352sab,204sab,326sab,208sab,444sab,310sab,307sab,198sab,308sab
animal_other_sts	animal_st30	1	122	group_4468	10184d_18,9521A_17,7337B_17,5439_A_19,962A_20,8711A_19,9580d_18,5411e_18
animal_other_sts	animal_other_sts	1	122	group_4468	7791A_19,3410_4E_19,5410a_18,4433_2B_18,9419A_17,2747G_19
animal_other_sts	human_other_sts	1	122	group_4468	1sab,250sab,261sab,464sab,388sab,263sab,13sab,210sab,461sab,238sab,292sab,202sab,346sab,448sab,296sab,227sab,385sab,206sab
animal_other_sts	human_st30	1	122	group_4468	491sab,330sab,360sab,299sab,83sab,187sab,338sab,447sab,465sab,241sab,452sab,239sab,157sab,462sab,457sab,329sab,301sab,304sab,264sab,287sab,402sab,233sab,4sab,147sab,225sab,455sab,387sab,466sab,10sab,216sab,257sab,471sab
animal_other_sts	animal_other_sts	877	958	group_10362	3410_4E_19,5410a_18,4433_2B_18,9419A_17,698d_19,2747G_19
animal_other_sts	human_other_sts	877	958	group_10362	261sab,292sab,346sab,448sab,296sab,227sab,206sab
human_other_sts	human_other_sts	1	50	group_3159	197sab,155sab
human_other_sts	human_other_sts	1	129	frdB	354sab,359sab,390sab,392sab,282sab,405sab,340sab,391sab,459sab,219sab,482sab,84sab,394sab,275sab,281sab,311sab,352sab,204sab,326sab,208sab,444sab,310sab,307sab,198sab,308sab
human_other_sts	animal_other_sts	1	129	frdB	5367b_18,6696A_19
animal_other_sts	human_other_sts	1	48	group_785	481sab
human_other_sts	human_other_sts	275	339	group_2761	196sab,470sab,312sab,321sab,268sab,456sab,158sab,477sab,331sab,347sab
human_other_sts	animal_other_sts	275	339	group_2761	9529A_19,8518A_19
animal_other_sts	animal_other_sts	803	915	rnhC	3410_4E_19,5410a_18,698d_19,2747G_19
animal_other_sts	human_other_sts	803	915	rnhC	261sab,346sab,448sab,296sab,227sab,385sab,206sab
human_other_sts	animal_st5	1755	1758	blaR1_2	1991A_20
human_other_sts	human_st5	1721	1730	blaR1_2	411sab,345sab
human_other_sts	animal_st5	1721	1730	blaR1_2	1991A_20
human_other_sts	human_st5	1755	1758	blaR1_2	411sab,345sab
animal_other_sts	human_other_sts	79	105	isdC	196sab,470sab,312sab,321sab,268sab,456sab,336sab,158sab,191sab,477sab,331sab,347sab
animal_other_sts	animal_other_sts	79	105	isdC	9529A_19,8518A_19
human_other_sts	animal_other_sts	313	385	isdC	8947A_17,9361_1a_18,2045A_18,6713_4a_18,7856_33A_18,7415_2A_19
animal_other_sts	animal_other_sts	1	2	isdC	9529A_19,3410_4E_19,5410a_18,4433_2B_18,8518A_19,9419A_17,2747G_19
animal_other_sts	human_other_sts	1	2	isdC	196sab,470sab,312sab,261sab,321sab,268sab,456sab,336sab,158sab,191sab,477sab,346sab,448sab,296sab,227sab,331sab,385sab,347sab,206sab
animal_other_sts	animal_other_sts	365	385	isdC	9273B_19,3284A_19
animal_other_sts	animal_other_sts	433	601	isdA	579A_18
human_other_sts	animal_other_sts	298	601	isdA	9529A_19,8518A_19
human_other_sts	human_other_sts	298	601	isdA	196sab,470sab,312sab,321sab,268sab,456sab,336sab,158sab,191sab,477sab,331sab,347sab
human_other_sts	human_other_sts	654	688	isdA	196sab,470sab,312sab,321sab,268sab,456sab,336sab,158sab,191sab,477sab,331sab,347sab
human_other_sts	animal_other_sts	654	688	isdA	9529A_19,8518A_19
human_st30	animal_other_sts	423	549	group_2294	5410a_18,9419A_17
animal_other_sts	animal_other_sts	2068	2238	group_994	9273B_19
human_other_sts	human_st8	1482	1691	group_28	161sab
animal_other_sts	human_other_sts	110	116	purK	197sab
animal_other_sts	human_other_sts	1	102	group_2290	336sab,191sab,481sab
human_other_sts	human_other_sts	214	291	trpF	292sab
human_other_sts	animal_other_sts	214	291	trpF	662A_18
human_other_sts	human_other_sts	362	503	trpF	292sab
human_other_sts	animal_other_sts	604	718	group_1916	3284A_19
human_st8	animal_other_sts	408	555	group_2676	8947A_17,9361_1a_18,2045A_18,6713_4a_18,7856_33A_18,7415_2A_19
human_other_sts	animal_other_sts	822	927	group_3099	9471A_17,7771C_17,9623A_17
human_other_sts	human_other_sts	822	927	group_3099	220sab,248sab,80sab,290sab,276sab,445sab,191sab,480sab,362sab,244sab,145sab,185sab
human_other_sts	animal_other_sts	239	342	nixA	6865H_19,9529A_19,4121_E_19,8518A_19,5191_4A_19
human_other_sts	human_other_sts	239	342	nixA	196sab,470sab,312sab,321sab,268sab,456sab,158sab,477sab,396sab,331sab,347sab
human_other_sts	human_st5	92	139	group_2248	439sab
animal_other_sts	human_other_sts	1	84	group_3376	384sab
human_other_sts	human_other_sts	1193	1196	group_3376	384sab
animal_other_sts	human_other_sts	325	476	group_3376	384sab
human_other_sts	human_other_sts	1	29	MENG	307sab
human_other_sts	animal_other_sts	449	465	group_341	9273B_19,3284A_19
human_other_sts	animal_other_sts	931	1044	group_4915	9273B_19,3284A_19
human_other_sts	human_other_sts	1	183	group_4905	11sab
animal_other_sts	human_other_sts	1	189	group_2847	237sab,252sab
human_other_sts	animal_other_sts	697	1356	arlS	3410_4E_19
human_other_sts	human_other_sts	1	68	group_201	281sab
human_other_sts	animal_other_sts	346	501	group_201	662A_18
animal_other_sts	animal_other_sts	276	286	group_201	4052C_18
human_other_sts	human_other_sts	31916	33034	ebhA	1sab,464sab,388sab,13sab,210sab,461sab,238sab
human_other_sts	animal_other_sts	31916	33034	ebhA	7791A_19
human_other_sts	human_other_sts	33309	33583	ebhA	276sab
human_other_sts	human_st30	31916	33034	ebhA	83sab,343sab,491sab,330sab,360sab,299sab,187sab,338sab,447sab,465sab,239sab,457sab,329sab,301sab,264sab,287sab,402sab,233sab,147sab,225sab,455sab,387sab,466sab,10sab,216sab,257sab
human_other_sts	animal_st30	31916	33034	ebhA	10184d_18,9521A_17,5439_A_19,962A_20,8711A_19,9580d_18,5411e_18
animal_other_sts	human_other_sts	113	189	aroB	254sab,237sab,399sab,144sab,406sab,291sab,419sab,252sab,277sab,398sab
animal_other_sts	animal_other_sts	113	189	aroB	8114a_18,7520b_18,4719c_18,6214a_18,1783B_18
human_other_sts	human_other_sts	277	338	group_2846	336sab,191sab
human_other_sts	human_other_sts	474	502	group_1307	254sab,419sab,398sab
animal_other_sts	human_other_sts	826	1151	group_2928	482sab,306sab,238sab,326sab
animal_other_sts	animal_other_sts	826	1151	group_2928	6152a_18,5231a_18
human_other_sts	human_st8	1141	1218	group_543	451sab,342sab
human_other_sts	animal_st5	1141	1218	group_543	549A_18
human_other_sts	human_st5	1141	1218	group_543	236sab
animal_st30	animal_other_sts	152	177	group_175	5886a_18,4967_B_19,10102A_19
animal_st30	human_st5	152	177	group_175	215sab
animal_st30	human_other_sts	126	144	group_175	249sab
animal_st30	human_other_sts	152	177	group_175	249sab
animal_st30	animal_other_sts	126	144	group_175	10102A_19
human_other_sts	human_other_sts	92	112	group_953	250sab,202sab
human_other_sts	animal_st30	92	112	group_953	5411e_18
animal_other_sts	animal_other_sts	186	333	group_5915	4967_B_19
animal_other_sts	animal_other_sts	638	642	group_4634	3284A_19
animal_other_sts	animal_other_sts	332	388	group_4634	4967_B_19
animal_other_sts	animal_other_sts	62	81	group_799	2324a_19
human_other_sts	human_other_sts	363	366	group_1748	292sab
human_other_sts	human_other_sts	384	388	group_1748	481sab
human_other_sts	animal_other_sts	839	1012	ktrB_2	698d_19
human_other_sts	human_other_sts	839	1012	ktrB_2	292sab
human_other_sts	human_other_sts	1	81	splF	319sab,384sab,336sab,191sab
human_st8	animal_other_sts	223	542	group_1321	2949_1B_18,4744b_18,7336_5a_19,5969_2a_18,9471A_17,9470A_17,9529A_19,5687_2A_19,7967_3C_18,3669A_18,7771C_17,9623A_17,7536_3B_19,3779B_18,2757A_18,8557_1a_18,8518A_19,8475a_18,6126a_19,7852C_18,4640b_18,9480a_18,1586A_18,3113_3A_18
human_st8	human_other_sts	223	542	group_1321	196sab,470sab,220sab,312sab,248sab,321sab,268sab,456sab,80sab,158sab,290sab,276sab,445sab,480sab,362sab,477sab,244sab,145sab,185sab,331sab,347sab
animal_other_sts	human_other_sts	624	699	ssl7_1	11sab,254sab,419sab,398sab
human_other_sts	animal_other_sts	572	670	group_2562	10102A_19
human_other_sts	human_other_sts	572	670	group_2562	265sab,6sab,205sab,418sab,317sab,408sab,383sab,332sab,440sab,218sab
human_other_sts	human_other_sts	507	577	group_240	220sab
human_other_sts	human_other_sts	645	743	group_240	220sab
human_other_sts	animal_other_sts	462	471	group_5192	3410_4E_19,5410a_18,9419A_17,698d_19,2747G_19
human_other_sts	human_other_sts	462	471	group_5192	261sab,292sab,346sab,448sab,296sab,227sab,206sab
animal_other_sts	human_other_sts	1693	1910	group_488	237sab,399sab,144sab,406sab,291sab,252sab,277sab
animal_other_sts	animal_other_sts	1693	1910	group_488	8114a_18,7520b_18,4719c_18,6214a_18,1783B_18
human_other_sts	animal_other_sts	418	669	group_5178	8947A_17,9361_1a_18,2045A_18,6713_4a_18,7856_33A_18,7415_2A_19
animal_other_sts	human_other_sts	605	1005	group_5193	197sab,155sab
animal_other_sts	human_st8	404	423	group_3036	458sab
animal_other_sts	animal_st8	404	423	group_3036	5888b_18
human_other_sts	animal_other_sts	167	174	group_5929	9273B_19,3284A_19
human_other_sts	animal_other_sts	1	202	group_1755	4052C_18
animal_other_sts	human_other_sts	952	1290	group_3758	313sab,324sab,397sab,409sab,154sab,253sab,493sab,315sab,443sab,214sab,403sab,266sab
animal_other_sts	animal_other_sts	952	1290	group_3758	7847C_17
animal_st5	human_st5	351	528	group_613	215sab
human_other_sts	animal_other_sts	524	667	group_4172	698d_19
human_other_sts	human_other_sts	524	667	group_4172	261sab,346sab
human_other_sts	animal_other_sts	402	425	group_1212	9273B_19,3284A_19
animal_other_sts	human_st8	444	509	group_3551	316sab
animal_other_sts	human_st8	613	655	group_3551	316sab
human_other_sts	human_other_sts	550	597	group_1577	448sab,296sab,227sab
human_other_sts	human_other_sts	623	716	group_1577	448sab,296sab,227sab
animal_st5	animal_other_sts	703	915	group_5947	7520b_18
animal_other_sts	human_other_sts	194	336	group_3164	207sab,372sab
animal_other_sts	human_st5	194	336	group_3164	320sab
animal_other_sts	animal_st30	194	336	group_3164	10184d_18
animal_other_sts	human_st8	194	336	group_3164	404sab
animal_other_sts	human_st30	194	336	group_3164	304sab,225sab,10sab
animal_other_sts	animal_other_sts	194	336	group_3164	579A_18
animal_other_sts	animal_other_sts	777	802	group_2638	9273B_19
animal_other_sts	animal_st8	777	802	group_2638	5888b_18
human_other_sts	animal_other_sts	1052	1221	group_2319	4052C_18
human_other_sts	animal_other_sts	2415	2579	isdH_1	4273A_19
human_st30	animal_other_sts	1	216	group_560	4719c_18,6214a_18
animal_other_sts	animal_other_sts	1	146	group_560	9273B_19
animal_other_sts	human_other_sts	1060	1111	scmP_3	237sab,399sab,406sab
human_other_sts	human_other_sts	1	512	scmP_3	275sab
animal_other_sts	animal_other_sts	1060	1111	scmP_3	7520b_18,6214a_18,1783B_18
animal_other_sts	human_other_sts	886	1018	group_4934	292sab
animal_other_sts	human_other_sts	452	550	group_899	197sab,294sab
animal_other_sts	animal_other_sts	464	492	group_3554	6152a_18,7243_1a_18,5231a_18,9308AN7_18,3659B_19,1466a_19,3684_A_19,4273A_19,1337a_19
human_other_sts	human_other_sts	1	50	group_3554	403sab
animal_other_sts	human_other_sts	330	442	group_1194	306sab
animal_other_sts	human_st5	565	856	group_1194	284sab
animal_other_sts	human_st5	330	442	group_1194	284sab
animal_other_sts	animal_other_sts	1472	1563	group_1194	3410_4E_19
animal_other_sts	human_other_sts	565	856	group_1194	306sab
human_st8	animal_other_sts	1586	1887	group_1194	7520b_18,4433_2B_18,1466a_19
animal_other_sts	human_st5	47	79	group_461	450sab
animal_other_sts	human_other_sts	47	79	group_461	207sab
human_other_sts	human_st30	485	627	group_348	304sab,147sab,225sab
human_other_sts	human_other_sts	485	627	group_348	372sab,444sab,310sab,198sab
human_other_sts	animal_other_sts	485	627	group_348	5231a_18,7493_4B_18,193A_20,2098_18
human_other_sts	human_st5	485	627	group_348	415sab
human_other_sts	animal_st30	485	627	group_348	10184d_18,10184d_18
human_other_sts	human_other_sts	1	241	group_2043	467sab,228sab,349sab,238sab,496sab
human_other_sts	human_other_sts	2033	2818	group_5221	388sab
animal_st5	human_st8	1179	1317	group_5215	454sab,358sab,259sab
animal_st5	animal_other_sts	1179	1317	group_5215	3410_4E_19,5367b_18,4433_2B_18,698d_19,2747G_19
animal_other_sts	human_st8	1159	1247	group_5215	454sab,358sab,259sab
animal_other_sts	animal_other_sts	1159	1247	group_5215	5367b_18
animal_other_sts	human_other_sts	104	176	group_3555	467sab
animal_other_sts	animal_other_sts	104	176	group_3555	4273A_19,9273B_19
animal_other_sts	human_st8	104	176	group_3555	389sab
animal_other_sts	animal_st5	274	325	group_3555	6530G_19,1376B_18,7370_2a_19
human_other_sts	human_other_sts	274	334	group_3555	388sab
human_other_sts	human_st30	1	228	group_849	241sab
human_other_sts	animal_other_sts	1	228	group_849	8114a_18
human_st30	animal_other_sts	321	438	group_849	9218_4D_19,7520b_18
human_other_sts	human_other_sts	1	228	group_849	207sab,356sab
animal_st5	human_st5	1	193	group_5946	357sab
animal_st5	animal_other_sts	1	193	group_5946	7520b_18
animal_other_sts	animal_other_sts	485	730	group_1906	9218_4D_19
animal_other_sts	animal_other_sts	1	54	group_1762	6152a_18,4967_B_19
animal_other_sts	human_st30	1	37	group_1762	343sab,360sab
animal_other_sts	human_other_sts	1	37	group_1762	23sab,210sab,459sab,497sab,82sab,7sab,281sab,310sab
animal_other_sts	human_st5	1	37	group_1762	258sab
animal_other_sts	animal_st8	1	37	group_1762	377A_20,1557A_20
animal_other_sts	animal_other_sts	1	37	group_1762	5231a_18,5886a_18,4121_E_19,2098_18,4273A_19,9273B_19
human_other_sts	animal_other_sts	1133	1740	group_318	5367b_18
human_other_sts	human_other_sts	1133	1740	group_318	349sab
human_other_sts	human_st30	1133	1740	group_318	10sab
human_other_sts	human_st8	1133	1740	group_318	389sab
human_other_sts	human_st5	1133	1740	group_318	256sab
human_other_sts	human_other_sts	1	181	group_1483	306sab
animal_other_sts	human_other_sts	1	469	group_3023	396sab
animal_other_sts	animal_other_sts	433	456	group_1746	8101a_18
animal_other_sts	animal_st5	433	456	group_1746	2217b_19,4638c_18,2210B_18
animal_other_sts	human_other_sts	433	456	group_1746	223sab,273sab,158sab
animal_other_sts	human_st5	433	456	group_1746	333sab,278sab,320sab,361sab,357sab,350sab,469sab,450sab,211sab,246sab,468sab,353sab
animal_other_sts	animal_other_sts	1	289	group_4523	9218_4D_19
human_other_sts	human_st5	13	22	group_3052	473sab
human_other_sts	human_st30	1	20	group_5226	187sab
animal_other_sts	human_other_sts	681	830	group_1484	481sab
human_st8	human_other_sts	495	1105	group_3792	359sab
animal_other_sts	human_other_sts	498	604	group_1516	13sab
animal_other_sts	human_other_sts	664	692	group_1516	13sab
human_st30	animal_other_sts	498	651	group_1516	7520b_18
animal_other_sts	human_other_sts	220	333	group_649	197sab,388sab
animal_other_sts	human_st8	1	293	group_1737	200sab,302sab,355sab
animal_other_sts	animal_other_sts	1	293	group_1737	579A_18
animal_other_sts	animal_other_sts	459	501	group_1737	2747G_19
animal_st5	human_st5	285	510	group_1768	256sab
human_other_sts	human_other_sts	1405	1456	group_1621	265sab,283sab,205sab
human_other_sts	animal_other_sts	1405	1456	group_1621	8947A_17,2045A_18,6713_4a_18
human_st5	human_st30	2066	2745	group_313	157sab
human_st5	human_st5	1307	1406	group_1242	222sab,284sab,213sab
human_st5	human_st8	1307	1406	group_1242	495sab,475sab,181sab
human_st30	human_st5	1097	1857	group_1242	439sab
human_st30	human_other_sts	1097	1857	group_1242	201sab,370sab
human_st5	animal_st5	1307	1406	group_1242	2601A_19
human_st30	human_st8	1097	1857	group_1242	453sab
human_st5	human_other_sts	1307	1406	group_1242	399sab,144sab,306sab,406sab,291sab,440sab
human_st5	animal_other_sts	1307	1406	group_1242	1783B_18
animal_other_sts	animal_other_sts	127	159	group_902	6152a_18
animal_other_sts	animal_other_sts	1	50	group_902	193A_20
animal_other_sts	human_other_sts	1	50	group_902	449sab
human_st30	human_other_sts	470	483	agrB	319sab,384sab
animal_other_sts	animal_other_sts	1	202	agrB	9470A_17
human_st30	animal_other_sts	470	483	agrB	662A_18
human_st30	human_other_sts	496	517	agrB	319sab,384sab
human_st30	human_other_sts	536	539	agrB	319sab,384sab
human_st30	animal_other_sts	536	539	agrB	662A_18
animal_other_sts	human_other_sts	1	202	agrB	306sab
human_st30	animal_other_sts	496	517	agrB	662A_18
human_other_sts	human_other_sts	1	103	group_321	481sab
human_other_sts	human_st5	335	603	group_2267	420sab
human_other_sts	animal_other_sts	335	603	group_2267	7520b_18
animal_other_sts	human_other_sts	1	385	group_1871	11sab
human_st8	animal_other_sts	1	109	group_5232	5367b_18,6696A_19
human_st8	human_other_sts	1	109	group_5232	354sab,359sab,390sab,392sab,282sab,405sab,340sab,391sab,459sab,219sab,482sab,84sab,394sab,275sab,281sab,311sab,352sab,204sab,326sab,208sab,444sab,310sab,307sab,198sab,308sab
human_st5	animal_other_sts	440	642	group_561	7771C_17,9623A_17
human_st5	human_st5	440	642	group_561	15sab,361sab,468sab
human_st5	human_other_sts	440	642	group_561	463sab,248sab,80sab,276sab,445sab,480sab,496sab,244sab,145sab
animal_other_sts	human_other_sts	1	450	group_1470	306sab,223sab,373sab,273sab,372sab,496sab,396sab
animal_other_sts	animal_other_sts	1	450	group_1470	8101a_18,6020b_19,7085B_17,3581A_18,6986A_18,2098_18,8026A_19
human_st5	human_st5	439	577	group_615	222sab,293sab,415sab,213sab
human_st5	animal_st5	439	577	group_615	2601A_19,1590A_18
human_st5	human_st8	439	577	group_615	495sab
human_st5	animal_st8	439	577	group_615	5888b_18,10424A_17
human_st5	animal_other_sts	439	577	group_615	6152a_18
animal_other_sts	human_other_sts	147	249	group_2586	294sab,82sab
animal_other_sts	animal_other_sts	411	496	group_1912	4967_B_19
animal_other_sts	human_other_sts	450	646	group_1912	388sab
animal_other_sts	animal_other_sts	911	916	group_1912	4967_B_19
animal_st5	human_other_sts	816	1016	group_1912	37sab,290sab
animal_other_sts	animal_other_sts	450	646	group_1912	4967_B_19
animal_other_sts	animal_other_sts	1	175	group_1912	9308AN7_18,1337a_19
animal_other_sts	animal_other_sts	807	855	group_1912	6152a_18,5410a_18,4719c_18,6214a_18
animal_other_sts	human_other_sts	807	855	group_1912	82sab,294sab
human_other_sts	animal_other_sts	868	1011	group_2523	7847C_17,1337a_19
human_other_sts	human_other_sts	868	1011	group_2523	417sab,313sab,324sab,397sab,409sab,154sab,253sab,493sab,315sab,443sab,214sab,403sab
animal_other_sts	animal_other_sts	44	171	group_741	662A_18
animal_other_sts	animal_other_sts	539	555	group_741	8581A_19
animal_other_sts	human_other_sts	539	555	group_741	442sab,230sab
human_other_sts	human_other_sts	594	685	group_2792	261sab,292sab,346sab,448sab,296sab,227sab,385sab
human_other_sts	animal_other_sts	594	685	group_2792	3410_4E_19,5410a_18,4433_2B_18,9419A_17,698d_19,2747G_19
animal_other_sts	human_other_sts	1	389	group_2411	223sab,373sab,273sab,372sab,496sab
animal_other_sts	human_other_sts	1196	1289	group_2411	197sab,155sab
animal_other_sts	animal_other_sts	1	389	group_2411	8101a_18,6020b_19,7085B_17,3581A_18,6986A_18,2098_18,8026A_19
animal_other_sts	human_other_sts	488	625	group_2411	223sab,373sab,273sab,372sab,496sab
animal_other_sts	animal_other_sts	488	625	group_2411	8101a_18,6020b_19,7085B_17,3581A_18,6986A_18,2098_18,8026A_19
animal_other_sts	animal_st30	405	501	group_209	10184d_18
human_other_sts	animal_other_sts	523	667	group_1823	3410_4E_19,5410a_18
human_other_sts	human_other_sts	523	667	group_1823	261sab
human_other_sts	animal_other_sts	1	260	group_20	6986A_18
human_other_sts	human_other_sts	3104	3256	group_20	155sab
human_other_sts	human_other_sts	1969	1984	group_20	220sab,80sab
human_other_sts	human_other_sts	1	260	group_20	373sab,273sab
human_other_sts	human_other_sts	1239	1603	group_20	155sab
human_other_sts	animal_other_sts	2630	3402	group_20	9419A_17
animal_other_sts	human_other_sts	489	846	group_20	265sab,205sab
human_other_sts	human_other_sts	557	757	group_2407	417sab,319sab,384sab
human_other_sts	human_other_sts	230	329	group_2407	306sab
human_other_sts	human_other_sts	321	361	splB_1	306sab
animal_other_sts	animal_other_sts	420	452	group_2501	579A_18
animal_st5	animal_other_sts	658	816	group_1651	4719c_18
animal_other_sts	animal_st5	475	690	group_1651	2805A_19,2210B_18
human_other_sts	human_other_sts	1156	1274	group_91	158sab
animal_other_sts	human_other_sts	740	925	group_1973	354sab,390sab,204sab,208sab
human_other_sts	human_other_sts	719	1041	group_95	346sab
human_other_sts	animal_other_sts	814	942	group_95	3779B_18,9471A_17,9470A_17,3669A_18,6126a_19,3113_3A_18
human_other_sts	human_other_sts	3112	3159	group_95	346sab
animal_other_sts	human_other_sts	226	278	group_1411	155sab
animal_other_sts	animal_other_sts	226	278	group_1411	4967_B_19
animal_other_sts	animal_st5	244	300	group_2886	6530G_19,4184_18,1376B_18,7370_2a_19
animal_other_sts	human_st5	103	213	group_2886	333sab
animal_other_sts	animal_other_sts	962	1081	group_2108	6152a_18,5231a_18,9478a_18
animal_other_sts	animal_st5	962	1081	group_2108	9198A_18
animal_other_sts	animal_other_sts	1423	1492	group_3612	8581A_19
animal_other_sts	animal_other_sts	178	610	group_3612	4052C_18
animal_other_sts	human_other_sts	1423	1492	group_3612	332sab
human_other_sts	animal_other_sts	1	909	group_3612	4052C_18,6126a_19,1337a_19
animal_st5	animal_other_sts	1480	1492	group_3612	4433_2B_18
human_other_sts	animal_other_sts	1165	1184	group_1529	662A_18
human_other_sts	animal_other_sts	1253	1283	group_1529	662A_18
human_other_sts	animal_other_sts	943	1195	group_1529	3284A_19,9273B_19
animal_other_sts	human_other_sts	507	750	group_2258	196sab,470sab,312sab,321sab,268sab,456sab,158sab,477sab,331sab,347sab
animal_other_sts	animal_other_sts	507	750	group_2258	9529A_19,8518A_19
human_other_sts	animal_other_sts	3617	3858	group_276	4273A_19,7493_4B_18
animal_other_sts	animal_st5	1	64	group_3144	9198A_18
animal_other_sts	human_st5	235	249	group_3144	371sab
animal_other_sts	animal_other_sts	1	64	group_3144	6126a_19
animal_other_sts	human_other_sts	235	249	group_3144	192sab,382sab,230sab
animal_other_sts	human_st8	235	249	group_3144	26sab,200sab
animal_other_sts	human_st5	1	64	group_3144	236sab,300sab
animal_other_sts	animal_other_sts	855	1359	group_1934	4967_B_19
animal_other_sts	human_other_sts	1	199	group_1934	277sab
animal_other_sts	animal_other_sts	315	465	group_1934	3659B_19,1466a_19
human_st8	animal_other_sts	679	1436	group_1652	9478a_18
animal_other_sts	animal_other_sts	311	396	group_1652	1337a_19
animal_other_sts	animal_other_sts	118	192	group_1652	9308AN7_18
animal_other_sts	human_other_sts	577	682	group_5277	192sab,382sab
human_st30	animal_other_sts	283	301	group_1818	8947A_17
animal_st5	animal_other_sts	850	1239	group_5276	6152a_18
animal_st5	animal_other_sts	1	105	group_5276	4719c_18,6214a_18
animal_st5	human_other_sts	229	302	group_2593	158sab,273sab
animal_st5	animal_other_sts	229	302	group_2593	5231a_18,9478a_18
animal_st5	human_other_sts	359	456	group_2593	277sab
animal_st5	animal_other_sts	184	197	group_2593	5231a_18
human_other_sts	human_other_sts	337	341	group_2592	347sab
animal_other_sts	human_st30	222	363	group_2592	402sab
animal_other_sts	human_st8	386	421	group_4003	200sab
animal_other_sts	human_other_sts	437	463	group_4003	142sab,328sab,334sab,230sab
animal_other_sts	human_st5	437	463	group_4003	393sab
animal_other_sts	animal_other_sts	437	463	group_4003	8581A_19
animal_other_sts	human_st5	386	421	group_4003	371sab,32sab,350sab
animal_other_sts	animal_other_sts	486	558	group_4003	4967_B_19
animal_other_sts	human_st30	386	421	group_4003	360sab,465sab
animal_other_sts	animal_st5	386	421	group_4003	9198A_18
animal_other_sts	human_other_sts	386	421	group_4003	470sab,372sab,341sab
animal_other_sts	human_st5	1963	2028	group_1661	393sab
animal_other_sts	human_other_sts	1	790	group_1661	372sab,347sab
animal_other_sts	animal_st5	253	299	group_3602	6530G_19,4184_18,1376B_18,7370_2a_19
animal_other_sts	animal_st5	389	410	group_3602	6530G_19,4184_18,1376B_18,7370_2a_19
animal_other_sts	animal_other_sts	389	410	group_3602	9273B_19,3284A_19
animal_other_sts	animal_other_sts	253	299	group_3602	9273B_19,3284A_19
animal_other_sts	animal_st5	874	1165	group_3602	9198A_18
human_other_sts	human_st30	1067	1167	group_1931	360sab
human_other_sts	human_st8	1067	1167	group_1931	495sab
human_other_sts	human_st5	1067	1167	group_1931	32sab,33sab,450sab
human_other_sts	human_other_sts	715	915	group_2890	254sab,419sab,398sab
human_st5	human_st5	1	64	group_63	393sab
human_other_sts	human_st8	1	78	group_63	458sab
human_other_sts	human_st30	376	1137	group_1534	304sab
animal_other_sts	animal_other_sts	1	443	group_1534	1337a_19
animal_other_sts	human_st5	579	708	group_1534	393sab
animal_other_sts	human_other_sts	1211	1451	group_1534	192sab,382sab
animal_other_sts	human_st5	1211	1451	group_1534	393sab
animal_other_sts	animal_other_sts	1189	1467	group_1534	5231a_18,9478a_18
animal_other_sts	human_st30	363	561	group_3605	402sab
animal_other_sts	human_st5	1086	1141	group_3605	371sab,300sab,247sab,243sab,450sab
animal_other_sts	human_st8	363	561	group_3605	495sab
animal_other_sts	animal_other_sts	523	975	group_3605	5886a_18
animal_other_sts	human_st8	1086	1141	group_3605	495sab
animal_other_sts	human_other_sts	363	561	group_3605	412sab,192sab,372sab,382sab
animal_other_sts	human_st5	363	561	group_3605	371sab,300sab,247sab,243sab,450sab
animal_other_sts	human_other_sts	1086	1141	group_3605	470sab,412sab,372sab,326sab,347sab
human_st30	human_other_sts	1	483	group_540	273sab,339sab,339sab
human_other_sts	human_st30	295	520	group_540	83sab
human_st30	animal_st30	1	483	group_540	9580d_18
human_st30	human_st8	1	483	group_540	26sab
animal_other_sts	animal_other_sts	1	181	group_540	2949_1B_18,4744b_18,7336_5a_19,9471A_17,9470A_17
human_other_sts	animal_st30	295	520	group_540	9580d_18
human_st30	human_st5	1	483	group_540	243sab
animal_other_sts	human_st5	1	181	group_540	371sab
human_other_sts	animal_other_sts	295	520	group_540	7336_5a_19,9471A_17,9470A_17
animal_other_sts	animal_other_sts	253	438	group_3191	1337a_19
animal_other_sts	animal_other_sts	383	438	group_3191	3410_4E_19,698d_19,2747G_19
human_st8	animal_st30	1289	1822	group_2891	9521A_17
human_st8	animal_st5	1289	1822	group_2891	4638c_18
animal_st5	animal_other_sts	202	236	group_3195	4052C_18
animal_other_sts	human_other_sts	1	56	lpl2_5	348sab,237sab,399sab,11sab,144sab
animal_other_sts	animal_other_sts	1	56	lpl2_5	8114a_18,7520b_18
animal_other_sts	human_other_sts	164	203	lpl2_5	348sab,237sab,399sab,11sab,144sab,37sab,406sab,291sab,294sab,252sab,277sab
animal_other_sts	animal_other_sts	164	203	lpl2_5	8114a_18,7520b_18,4719c_18,6214a_18,1783B_18
human_other_sts	animal_other_sts	1	426	group_4892	2522A_19
animal_other_sts	animal_other_sts	2620	3213	smc_2	3410_4E_19,698d_19,2747G_19
animal_st5	animal_other_sts	1	551	smc_2	4719c_18,4052C_18
animal_other_sts	animal_other_sts	1666	1823	smc_2	4719c_18,5231a_18,9478a_18,6214a_18
animal_other_sts	animal_other_sts	2291	2422	smc_2	3410_4E_19,698d_19,2747G_19
animal_st5	animal_other_sts	2439	2619	smc_2	9273B_19,3410_4E_19,698d_19,2747G_19
animal_other_sts	animal_other_sts	3740	6163	smc_2	6126a_19
animal_other_sts	animal_other_sts	1061	1618	smc_2	4719c_18,5231a_18,9478a_18,6214a_18
animal_st5	animal_other_sts	1184	1285	smc_2	4052C_18
animal_other_sts	animal_other_sts	3368	3501	smc_2	3410_4E_19,698d_19,2747G_19
animal_st5	human_other_sts	6008	6267	smc_2	142sab,230sab
animal_other_sts	animal_st30	1666	1823	smc_2	962A_20
animal_st5	human_st30	6008	6267	smc_2	83sab,447sab
animal_other_sts	human_other_sts	1666	1823	smc_2	210sab
animal_st5	animal_other_sts	6008	6267	smc_2	9273B_19
human_other_sts	human_other_sts	1	83	essG_3	292sab
human_other_sts	human_other_sts	1	90	essG_3	362sab
animal_other_sts	animal_other_sts	1307	1374	nisP	8947A_17,9361_1a_18,2045A_18,6713_4a_18,7856_33A_18,7415_2A_19
animal_other_sts	animal_other_sts	101	160	group_2345	662A_18
animal_other_sts	animal_other_sts	603	763	group_269	662A_18,4052C_18,1337a_19
human_other_sts	human_other_sts	764	816	group_269	348sab,294sab
animal_other_sts	human_other_sts	576	717	group_269	244sab,197sab,155sab
animal_other_sts	animal_other_sts	303	787	group_269	5367b_18,6696A_19,5367b_18,6696A_19
animal_other_sts	human_other_sts	134	248	group_269	294sab,348sab
animal_other_sts	human_other_sts	303	787	group_269	290sab,354sab,359sab,390sab,392sab,282sab,405sab,459sab,219sab,482sab,394sab,275sab,292sab,354sab,359sab,390sab,392sab,282sab,405sab,459sab,219sab,482sab,394sab,275sab,281sab,311sab,352sab,204sab,326sab,208sab,444sab,310sab,308sab
animal_other_sts	human_other_sts	603	763	group_269	348sab,290sab
animal_other_sts	animal_other_sts	576	717	group_269	4967_B_19
human_other_sts	human_other_sts	543	612	group_423	273sab
animal_other_sts	animal_other_sts	797	897	hlb_2	6865H_19,5886a_18,4121_E_19,5191_4A_19
animal_other_sts	animal_other_sts	934	952	hlb_2	1337a_19
animal_other_sts	human_other_sts	689	710	hlb_2	155sab
animal_other_sts	human_other_sts	797	897	hlb_2	254sab,335sab,419sab,398sab
human_st5	human_other_sts	291	441	group_2007	306sab,82sab
human_other_sts	animal_other_sts	806	980	group_2110	7847C_17
human_st8	human_other_sts	522	750	group_2110	319sab,384sab
human_other_sts	human_other_sts	806	980	group_2110	417sab,313sab,324sab,397sab,409sab,154sab,253sab,493sab,315sab,443sab,214sab,403sab,266sab
human_other_sts	animal_other_sts	1122	1333	group_2713	9529A_19
human_other_sts	human_other_sts	1122	1333	group_2713	196sab,470sab,312sab,321sab,268sab,456sab,158sab,477sab,331sab,347sab
animal_other_sts	animal_other_sts	238	1029	group_676	9273B_19
animal_other_sts	animal_other_sts	625	966	group_676	3284A_19
animal_st30	animal_other_sts	1	470	group_1939	8114a_18
human_st30	animal_other_sts	60	68	group_214	3581A_18
animal_other_sts	human_other_sts	1	101	group_2607	208sab
animal_other_sts	human_other_sts	442	501	group_2607	208sab
animal_other_sts	human_st30	1	133	group_716	466sab
animal_other_sts	animal_st30	1	133	group_716	962A_20
animal_other_sts	human_other_sts	771	790	group_716	336sab,191sab
animal_other_sts	animal_other_sts	1112	1573	group_640	579A_18,4967_B_19
human_other_sts	animal_st5	1	465	group_969	2210B_18
human_st30	human_st5	364	443	group_870	353sab
human_st30	human_other_sts	157	258	group_146	444sab
animal_other_sts	human_other_sts	416	486	bin3	11sab
animal_st5	animal_other_sts	1	38	group_3538	5231a_18,1466a_19,3684_A_19,4273A_19
human_other_sts	human_st30	1	260	group_1994	462sab
human_st30	human_other_sts	1	166	group_776	218sab
human_st30	human_st5	1	166	group_776	400sab
animal_other_sts	human_other_sts	465	735	group_1474	463sab
animal_other_sts	human_other_sts	212	384	group_1474	155sab
animal_other_sts	animal_st5	465	735	group_1474	2217b_19
animal_other_sts	human_other_sts	224	384	group_1474	197sab
human_other_sts	animal_other_sts	357	444	group_3211	4052C_18
animal_other_sts	human_st30	291	366	group_3211	233sab
animal_other_sts	animal_other_sts	1	148	group_1972	4967_B_19
animal_other_sts	human_st8	1	82	lytO	161sab
animal_st5	animal_other_sts	878	895	lytO	8026A_19
animal_other_sts	human_other_sts	1210	1281	lytO	356sab,310sab
animal_other_sts	human_st8	163	200	lytO	161sab
animal_other_sts	human_st30	436	526	lytO	447sab
human_other_sts	human_other_sts	921	1446	lytO	197sab,352sab
animal_st5	human_st8	247	292	lytO	161sab
animal_other_sts	human_other_sts	436	526	lytO	250sab,197sab,202sab,352sab
animal_st5	animal_other_sts	247	292	lytO	8947A_17
animal_other_sts	human_st8	1	679	group_305	259sab
human_st5	human_other_sts	1789	1899	group_305	464sab,461sab
human_other_sts	human_st5	1310	1373	group_364	12sab
human_st30	animal_st5	1	347	group_2041	549A_18
human_st30	human_st30	1	347	group_2041	402sab
human_st5	human_other_sts	587	699	group_93	419sab
human_other_sts	human_other_sts	718	792	group_2142	396sab
human_other_sts	animal_other_sts	1405	1465	group_426	6865H_19
human_st8	human_other_sts	1529	2079	group_426	480sab
human_other_sts	human_other_sts	1717	2079	group_426	396sab
human_other_sts	human_other_sts	1405	1465	group_426	11sab,144sab,306sab,372sab,277sab,440sab
human_other_sts	human_other_sts	17	87	group_200	204sab,155sab,197sab
human_other_sts	human_other_sts	256	370	group_200	204sab
human_other_sts	human_other_sts	1	121	group_2202	80sab
human_other_sts	animal_other_sts	297	326	group_4299	1466a_19
animal_other_sts	animal_other_sts	432	465	group_4038	3284A_19
animal_other_sts	human_other_sts	110	152	group_491	207sab
animal_other_sts	human_st30	321	369	group_491	287sab,402sab
animal_other_sts	human_other_sts	156	168	group_491	207sab
animal_st5	animal_other_sts	632	673	group_1046	4273A_19
animal_st5	human_st30	239	259	group_323	147sab
human_other_sts	animal_st30	1	91	group_199	9580d_18
animal_other_sts	human_other_sts	319	624	group_5320	197sab
animal_other_sts	animal_other_sts	272	730	group_1354	7085B_17
animal_other_sts	human_st30	1141	1240	group_1354	447sab
human_st30	human_st8	155	465	group_1354	414sab
animal_other_sts	human_st8	1	154	group_1354	414sab
animal_other_sts	animal_other_sts	1133	1302	group_1354	3581A_18
animal_other_sts	human_other_sts	1	154	group_1354	308sab
animal_other_sts	human_other_sts	155	436	group_1354	308sab
animal_other_sts	human_st30	1390	1489	group_1354	447sab
animal_other_sts	human_st5	1390	1489	group_1354	499sab
human_st5	human_st5	1	1098	group_1354	499sab
human_st5	human_st30	1	1098	group_1354	447sab
animal_other_sts	animal_other_sts	950	1105	group_1354	3659B_19
human_st5	human_st8	1	1098	group_1354	414sab
animal_other_sts	human_other_sts	65	460	group_452	228sab,349sab,463sab,249sab,425sab
animal_other_sts	human_st5	65	460	group_452	371sab,439sab
animal_other_sts	human_st8	65	460	group_452	36sab
animal_other_sts	animal_other_sts	65	460	group_452	1985_2B_20
human_other_sts	human_other_sts	130	159	group_1727	419sab
human_other_sts	animal_other_sts	130	159	group_1727	5886a_18,5191_4A_19
human_other_sts	human_st5	130	159	group_1727	337sab
human_st8	animal_other_sts	3184	4697	group_1250	6865H_19,8114a_18
human_st8	human_other_sts	3184	4697	group_1250	335sab
human_st5	human_st8	942	975	group_2740	318sab,410sab
animal_other_sts	human_other_sts	721	883	group_2740	142sab,449sab
animal_other_sts	human_st30	721	883	group_2740	447sab
human_st5	human_st30	942	975	group_2740	257sab
animal_other_sts	animal_other_sts	944	975	group_2740	3284A_19
human_st5	human_st5	942	975	group_2740	12sab,289sab,351sab,9sab
animal_other_sts	human_st30	403	464	group_2740	257sab
animal_other_sts	human_other_sts	1	17	group_1891	449sab,459sab,496sab
animal_other_sts	human_st8	360	419	group_1891	404sab
animal_other_sts	human_st8	1	17	group_1891	454sab,358sab,451sab,79sab,342sab,458sab
animal_other_sts	human_st5	250	298	group_2616	420sab
animal_other_sts	human_other_sts	250	298	group_2616	155sab,481sab
animal_other_sts	animal_other_sts	380	409	group_351	6152a_18,4967_B_19
animal_other_sts	animal_other_sts	515	544	group_351	4967_B_19
human_st8	animal_other_sts	545	630	group_351	6152a_18,4967_B_19
animal_other_sts	animal_other_sts	453	496	group_351	4967_B_19
animal_st5	human_st30	316	423	group_3619	447sab
animal_other_sts	human_other_sts	461	526	group_434	467sab,228sab,349sab
animal_other_sts	human_other_sts	572	612	group_434	419sab
animal_other_sts	animal_other_sts	572	612	group_434	4121_E_19,5191_4A_19
animal_other_sts	human_st5	572	612	group_434	236sab,337sab
human_other_sts	human_st5	445	583	group_434	320sab
human_other_sts	human_st5	1	168	group_746	439sab
animal_other_sts	animal_other_sts	319	381	group_746	8114a_18
animal_other_sts	human_other_sts	319	381	group_746	412sab
human_other_sts	animal_other_sts	1	443	group_733	4052C_18
animal_other_sts	animal_other_sts	1926	1970	group_733	5410a_18,9419A_17
animal_other_sts	animal_other_sts	163	228	group_4061	9218_4D_19
human_other_sts	human_other_sts	1195	1598	group_1210	319sab,384sab
animal_other_sts	human_other_sts	1632	1649	group_1210	319sab,384sab
animal_other_sts	human_other_sts	770	1040	group_1210	319sab,384sab
animal_other_sts	animal_other_sts	698	771	group_3623	9529A_19,4052C_18
animal_other_sts	animal_st5	698	771	group_3623	1376B_18
human_st30	animal_st5	1	244	group_3623	1376B_18
animal_other_sts	human_other_sts	698	771	group_3623	23sab
animal_other_sts	human_st8	698	771	group_3623	279sab
human_st30	human_st5	1	244	group_3623	320sab
human_st30	human_st8	1	244	group_3623	279sab
human_st30	animal_other_sts	1	244	group_3623	9529A_19,7520b_18,698d_19,2747G_19
human_st30	human_st30	1	244	group_3623	343sab,491sab,343sab,157sab,462sab
animal_other_sts	human_st30	698	771	group_3623	343sab,157sab,462sab
animal_other_sts	human_st5	698	771	group_3623	320sab
human_st30	human_other_sts	1	244	group_3623	23sab
animal_other_sts	animal_other_sts	1	132	group_3622	4967_B_19
animal_other_sts	human_other_sts	177	204	group_226	372sab
animal_other_sts	human_other_sts	191	217	group_226	273sab
animal_other_sts	animal_other_sts	191	217	group_226	4967_B_19
animal_other_sts	animal_other_sts	1	60	group_6062	6152a_18,7243_1a_18,5231a_18,5410a_18,9419A_17,3684_A_19
human_other_sts	animal_other_sts	1137	1470	group_856	1337a_19
human_st30	animal_other_sts	1	264	group_4633	3659B_19
animal_other_sts	animal_other_sts	1	130	group_430	9218_4D_19,3659B_19,4273A_19,3284A_19
animal_other_sts	animal_other_sts	571	595	group_430	1466a_19
animal_other_sts	animal_other_sts	658	696	group_430	6152a_18,5231a_18,9478a_18,5410a_18,9419A_17,1337a_19
animal_other_sts	human_other_sts	658	696	group_430	296sab
animal_other_sts	animal_st5	658	696	group_430	6530G_19,7370_2a_19
animal_other_sts	animal_st5	316	429	group_6044	1991A_20,6168f_18
animal_other_sts	animal_other_sts	316	429	group_6044	9478a_18,1466a_19
animal_other_sts	animal_other_sts	1049	1215	dnaC_2	1466a_19
animal_other_sts	animal_other_sts	1	15	dnaC_2	1337a_19
animal_other_sts	animal_other_sts	739	879	dnaC_2	7336_5a_19,5969_2a_18,7536_3B_19
human_other_sts	human_st5	787	851	group_1800	258sab,141sab,81sab,351sab,215sab
animal_st5	human_st8	1	410	group_1800	161sab
animal_other_sts	human_other_sts	234	255	group_6972	417sab,313sab,324sab,397sab,409sab,154sab,253sab,493sab,315sab,443sab,214sab,403sab,266sab
animal_other_sts	animal_other_sts	234	255	group_6972	7847C_17,662A_18
human_other_sts	animal_other_sts	1	752	group_105	5367b_18
human_other_sts	human_other_sts	1	752	group_105	482sab,444sab,307sab
animal_other_sts	human_other_sts	256	365	group_1664	155sab
human_st8	human_st30	319	486	group_133	287sab
human_st8	human_st5	319	486	group_133	371sab
animal_other_sts	animal_other_sts	250	390	group_4072	6214a_18,4719c_18,4052C_18,1337a_19
animal_other_sts	animal_other_sts	307	383	group_4651	6152a_18,5231a_18
animal_other_sts	animal_other_sts	1561	1626	group_4651	6152a_18,5231a_18
animal_other_sts	human_other_sts	284	360	group_346	13sab
human_st8	animal_other_sts	346	360	group_346	8581A_19
human_st8	human_other_sts	346	360	group_346	230sab
human_other_sts	human_other_sts	528	569	group_3525	481sab
animal_other_sts	human_other_sts	1	569	group_3525	417sab,313sab,324sab,397sab,409sab,154sab,253sab,493sab,315sab,443sab,214sab,403sab,266sab
animal_other_sts	animal_other_sts	1	569	group_3525	7847C_17
human_other_sts	animal_other_sts	695	771	group_4650	8947A_17,9361_1a_18,2045A_18,6713_4a_18,7856_33A_18,7415_2A_19
animal_other_sts	human_other_sts	198	300	phrA	197sab,155sab
human_other_sts	human_other_sts	262	328	group_2995	155sab
human_other_sts	animal_other_sts	262	328	group_2995	662A_18,4052C_18
animal_other_sts	animal_other_sts	487	609	group_5419	7847C_17
animal_other_sts	human_other_sts	487	609	group_5419	417sab,319sab,384sab,313sab,324sab,397sab,409sab,154sab,253sab,493sab,315sab,443sab,214sab,403sab,266sab
animal_other_sts	animal_other_sts	923	985	xerD_3	4719c_18
human_st5	animal_other_sts	3174	3400	group_279	1337a_19
human_st5	human_st5	595	2025	group_279	345sab
human_other_sts	human_st5	2660	2893	group_279	236sab
animal_other_sts	human_other_sts	450	475	group_4290	196sab,321sab,331sab
human_st8	animal_st8	920	1155	group_484	5888b_18
human_st8	human_st8	920	1155	group_484	193sab
animal_other_sts	human_other_sts	1337	1542	group_3183	155sab
animal_other_sts	animal_other_sts	2253	2862	group_528	8114a_18
animal_other_sts	human_other_sts	2253	2862	group_528	396sab
human_other_sts	human_other_sts	706	1105	group_4671	37sab
animal_other_sts	animal_other_sts	295	453	group_4671	9273B_19
animal_other_sts	animal_other_sts	755	969	group_4671	4433_2B_18
animal_other_sts	human_other_sts	251	534	group_1551	296sab
human_other_sts	human_other_sts	1	119	group_3218	37sab
human_st8	animal_other_sts	1	290	group_2594	5886a_18
animal_other_sts	animal_other_sts	1399	2064	group_424	9273B_19
animal_other_sts	human_st30	704	954	group_1905	225sab
animal_other_sts	animal_other_sts	589	853	group_1905	5367b_18,4433_2B_18
animal_other_sts	human_other_sts	866	954	group_1905	326sab
animal_other_sts	animal_other_sts	866	954	group_1905	8114a_18,5367b_18,4433_2B_18
animal_other_sts	animal_other_sts	704	954	group_1905	5367b_18,579A_18,8114a_18
animal_other_sts	human_other_sts	704	954	group_1905	326sab,207sab
animal_other_sts	animal_other_sts	677	702	group_315	3410_4E_19,698d_19,2747G_19
animal_other_sts	animal_other_sts	715	1269	group_315	4967_B_19,4967_B_19
animal_other_sts	animal_st8	715	1269	group_315	377A_20
animal_other_sts	human_other_sts	715	1269	group_315	296sab
human_other_sts	human_st5	548	619	group_2042	258sab,215sab
human_other_sts	human_st5	261	349	group_2042	258sab,215sab
human_other_sts	animal_st5	548	619	group_2042	1376B_18
human_other_sts	human_st30	1	127	group_2042	241sab,257sab
human_other_sts	animal_other_sts	261	349	group_2042	8026A_19
human_other_sts	animal_st30	1	127	group_2042	5439_A_19
animal_other_sts	animal_other_sts	11	57	group_71	3659B_19
animal_other_sts	animal_other_sts	441	442	group_2365	7536_3B_19
animal_other_sts	animal_st5	1	46	group_745	1376B_18
animal_other_sts	animal_st5	312	390	group_1015	1376B_18
animal_other_sts	animal_other_sts	306	313	group_3222	4273A_19
animal_other_sts	animal_other_sts	4529	4716	group_1251	9529A_19
animal_st5	animal_other_sts	1	966	group_1251	4273A_19,9529A_19
animal_st5	animal_other_sts	2938	3384	group_1251	7493_4B_18
animal_st5	human_other_sts	2938	3384	group_1251	191sab
human_other_sts	human_other_sts	321	405	group_1611	384sab
human_other_sts	animal_other_sts	35	185	group_1082	4433_2B_18,3284A_19
animal_other_sts	animal_other_sts	1374	1499	group_302	9218_4D_19
animal_other_sts	animal_other_sts	1464	1899	group_302	1466a_19
animal_other_sts	animal_other_sts	920	964	group_302	9218_4D_19,1466a_19
animal_other_sts	animal_other_sts	1684	1899	group_302	9218_4D_19
human_other_sts	human_other_sts	1493	1612	group_302	382sab
human_other_sts	animal_other_sts	1493	1612	group_302	3581A_18
animal_other_sts	animal_other_sts	1	457	group_1195	9218_4D_19,2045A_18
animal_other_sts	human_st5	1	457	group_1195	476sab
human_other_sts	human_st5	1514	1887	group_1195	256sab
human_other_sts	human_st5	521	797	group_1195	476sab
human_other_sts	animal_other_sts	521	797	group_1195	1466a_19
animal_other_sts	human_st5	1361	1399	atl_4	81sab
animal_other_sts	human_other_sts	1	27	atl_4	310sab
human_other_sts	human_st8	1	27	atl_4	305sab,188sab
human_other_sts	human_st5	1	27	atl_4	415sab
animal_other_sts	human_other_sts	1772	1837	atl_4	310sab
human_st5	animal_other_sts	1321	1719	atl_4	6214a_18
animal_other_sts	human_other_sts	134	249	group_65	467sab
animal_other_sts	animal_other_sts	134	249	group_65	5539a_18
animal_other_sts	animal_other_sts	85	102	group_6136	6214a_18
animal_other_sts	animal_other_sts	442	941	group_3243	6020b_19
animal_other_sts	animal_other_sts	214	249	group_3243	6214a_18
animal_other_sts	human_other_sts	1	118	group_1541	310sab
animal_other_sts	animal_other_sts	631	976	group_1219	5410a_18
animal_other_sts	human_st30	1412	1537	group_1219	466sab
animal_other_sts	animal_other_sts	1	460	group_1219	5410a_18
animal_other_sts	human_other_sts	1412	1537	group_1219	13sab
human_other_sts	animal_other_sts	526	589	group_778	1783B_18
human_other_sts	human_other_sts	526	589	group_778	252sab
human_st30	animal_st5	452	571	group_943	549A_18
human_other_sts	animal_st30	214	217	group_943	5411e_18
human_other_sts	animal_st30	477	567	group_943	8711A_19
human_st5	human_st30	56	69	group_794	304sab
animal_other_sts	human_other_sts	178	238	group_1658	470sab
animal_other_sts	human_other_sts	539	790	group_1658	470sab
animal_other_sts	human_other_sts	1684	1709	group_1658	142sab
animal_other_sts	animal_other_sts	1684	1709	group_1658	8518A_19
human_st5	human_st8	1323	1426	group_4041	404sab
human_other_sts	human_other_sts	1154	1426	group_4041	306sab
animal_other_sts	human_st8	621	715	group_4041	404sab
human_st30	human_other_sts	551	600	group_374	204sab
human_other_sts	human_st8	1	798	group_374	454sab
human_st30	human_st5	258	397	group_374	284sab
human_st5	human_other_sts	568	613	group_374	354sab
human_other_sts	human_st5	1	798	group_374	357sab
human_other_sts	human_other_sts	1	798	group_374	6sab
human_other_sts	human_st5	597	789	group_833	478sab
human_other_sts	human_other_sts	213	505	group_2200	196sab,470sab,268sab,477sab,331sab,347sab
human_other_sts	animal_other_sts	213	505	group_2200	8518A_19
human_st5	human_other_sts	1393	1932	group_447	142sab
human_st5	animal_other_sts	274	759	group_307	7085B_17
human_st5	human_other_sts	274	759	group_307	266sab
human_st5	animal_other_sts	985	1099	group_307	7085B_17
animal_other_sts	animal_other_sts	1310	1735	group_307	3659B_19
human_st8	animal_other_sts	643	798	group_834	4433_2B_18
human_st8	human_other_sts	643	798	group_834	308sab
human_other_sts	human_other_sts	1	789	group_361	275sab
human_st5	human_other_sts	246	390	group_1009	412sab,238sab
human_st5	human_st8	246	390	group_1009	79sab
animal_other_sts	animal_st5	1	17	group_747	9530C_19
animal_other_sts	human_st30	1	17	group_747	452sab
animal_other_sts	animal_st30	1	17	group_747	5411e_18
animal_other_sts	human_other_sts	1	17	group_747	388sab,144sab
human_other_sts	human_st5	512	779	group_1608	351sab,258sab,24sab
human_other_sts	human_other_sts	512	779	group_1608	370sab,16sab
human_other_sts	human_other_sts	1218	1237	group_2366	384sab
human_other_sts	animal_other_sts	146	176	group_2343	4052C_18
human_other_sts	animal_other_sts	1	113	group_2343	4052C_18
human_other_sts	animal_other_sts	261	353	group_2343	4052C_18
human_other_sts	animal_other_sts	505	511	group_2343	4967_B_19
human_other_sts	animal_st5	3756	4056	essC_2	2210B_18
animal_other_sts	animal_other_sts	461	687	group_6500	3659B_19,1466a_19
human_other_sts	human_other_sts	392	684	group_508	384sab
human_other_sts	animal_other_sts	392	684	group_508	5231a_18,1466a_19
animal_other_sts	animal_other_sts	250	360	group_350	3659B_19,1466a_19
animal_other_sts	animal_other_sts	1	25	group_350	698d_19,2747G_19
animal_st5	animal_other_sts	149	168	group_801	4967_B_19
animal_other_sts	human_st30	423	514	menH_2	257sab
animal_st5	animal_other_sts	1	147	group_7266	9218_4D_19,3284A_19
animal_other_sts	animal_other_sts	1050	1266	group_6188	9218_4D_19
animal_other_sts	human_st30	1057	1287	group_3644	343sab
human_other_sts	animal_other_sts	1212	1360	group_3205	8947A_17
human_other_sts	human_other_sts	1	641	group_3205	261sab
animal_other_sts	animal_st30	262	457	group_2121	9580d_18
animal_other_sts	human_st30	262	457	group_2121	471sab
human_other_sts	human_other_sts	3796	4315	group_106	155sab
human_st30	human_other_sts	453	555	group_4120	459sab,308sab
human_st30	human_st8	453	555	group_4120	454sab,358sab
human_other_sts	human_st8	1457	1663	group_607	152sab
human_other_sts	animal_other_sts	1457	1663	group_607	7520b_18
human_other_sts	human_other_sts	1457	1663	group_607	359sab,390sab,1sab,444sab
human_other_sts	human_st30	1457	1663	group_607	147sab
animal_other_sts	human_other_sts	1	163	group_4122	82sab
animal_other_sts	human_st8	1	163	group_4122	231sab,229sab
animal_other_sts	human_st30	1	163	group_4122	343sab
human_st5	human_other_sts	361	405	group_2619	192sab,496sab
human_st5	human_st5	361	405	group_2619	473sab,209sab
human_st8	animal_other_sts	60	66	group_221	9361_1a_18,6713_4a_18
human_other_sts	human_st5	118	133	group_221	81sab
human_other_sts	animal_other_sts	286	790	group_157	4052C_18
animal_other_sts	human_other_sts	1642	1801	group_157	197sab
human_other_sts	human_other_sts	1	387	group_157	196sab,331sab
human_other_sts	human_other_sts	119	130	group_211	443sab
animal_other_sts	human_other_sts	129	153	group_3655	197sab,155sab,326sab
animal_other_sts	human_other_sts	1	87	group_3655	155sab
human_st30	human_other_sts	57	76	group_726	306sab
human_other_sts	human_other_sts	472	501	group_1629	196sab,470sab,312sab,321sab,268sab,456sab,477sab,331sab,347sab
human_other_sts	animal_other_sts	472	501	group_1629	8518A_19
human_st8	animal_other_sts	2185	2416	group_104	9470A_17,9273B_19
animal_other_sts	animal_other_sts	2128	2184	group_104	9470A_17
animal_other_sts	human_other_sts	1746	2919	group_104	339sab
animal_other_sts	animal_other_sts	2306	2641	group_104	9470A_17
animal_other_sts	animal_st30	212	334	group_4637	8711A_19
human_st8	animal_other_sts	23	26	group_796	9470A_17,9471A_17,6126a_19
human_st8	animal_other_sts	33	43	group_796	9471A_17,9470A_17,6126a_19
human_other_sts	animal_other_sts	370	414	group_2421	5539a_18
human_other_sts	human_other_sts	370	414	group_2421	158sab
animal_other_sts	human_other_sts	162	258	group_824	382sab
human_other_sts	animal_other_sts	634	780	group_4739	6696A_19
animal_other_sts	animal_other_sts	905	1501	group_1957	3410_4E_19,5231a_18
animal_other_sts	animal_other_sts	542	1279	group_1957	6152a_18
human_other_sts	animal_other_sts	785	858	group_4732	2949_1B_18,7336_5a_19,5969_2a_18,5687_2A_19,5410a_18,7536_3B_19,3779B_18,3113_3A_18
animal_other_sts	human_st5	1	12	group_4265	421sab,32sab,476sab,293sab,33sab,81sab,351sab,450sab,15sab,246sab,468sab
animal_other_sts	human_st8	1	12	group_4265	224sab,316sab
animal_other_sts	animal_st8	1	12	group_4265	5888b_18
animal_other_sts	human_other_sts	1	12	group_4265	348sab,334sab,306sab,158sab
animal_other_sts	animal_st5	1	12	group_4265	9198A_18,6168f_18,4638c_18
animal_other_sts	animal_other_sts	1	12	group_4265	7493_4B_18
animal_other_sts	animal_st5	746	870	group_1515	2210B_18
animal_other_sts	animal_other_sts	1	198	group_1515	4967_B_19
human_st5	animal_other_sts	355	372	group_2907	8581A_19
human_st5	human_other_sts	355	372	group_2907	292sab,230sab
human_other_sts	human_other_sts	385	693	group_935	208sab,326sab
human_st8	human_st8	457	693	group_935	458sab
human_other_sts	human_other_sts	485	601	group_935	459sab
human_other_sts	human_st30	639	801	group_268	360sab
human_other_sts	human_st5	577	677	group_2230	246sab
human_other_sts	animal_other_sts	673	774	group_2704	3284A_19
animal_other_sts	human_other_sts	1	97	group_814	459sab,82sab
animal_other_sts	human_st30	1124	2020	group_814	343sab,257sab
animal_other_sts	animal_other_sts	2930	3249	group_814	3659B_19
animal_other_sts	human_other_sts	1124	2020	group_814	459sab
human_other_sts	animal_other_sts	1840	2267	group_814	5231a_18,3284A_19
human_other_sts	animal_other_sts	126	352	group_814	3581A_18,3284A_19
animal_other_sts	animal_other_sts	2677	2772	group_814	3284A_19
animal_other_sts	animal_other_sts	821	963	group_814	3581A_18
human_other_sts	animal_other_sts	944	1080	group_814	3659B_19
animal_other_sts	animal_other_sts	1583	1618	group_814	8947A_17,2045A_18
animal_other_sts	animal_other_sts	1748	2616	group_814	3284A_19,3581A_18
human_st30	human_other_sts	1	123	group_1135	449sab
human_st30	human_st8	1	123	group_1135	161sab
animal_other_sts	human_other_sts	1	151	group_1010	443sab
animal_other_sts	human_other_sts	1	26	group_188	319sab
human_other_sts	human_st5	1	145	group_7557	256sab
human_st8	human_st5	47	70	group_219	371sab
animal_other_sts	animal_st5	60	76	group_219	9198A_18
animal_other_sts	animal_st5	1	9	group_219	9198A_18
animal_other_sts	animal_other_sts	424	635	group_4635	5886a_18,662A_18
animal_other_sts	animal_other_sts	1	137	group_4635	3410_4E_19
animal_other_sts	animal_other_sts	1	184	group_4635	5886a_18,662A_18,3284A_19
human_st5	animal_other_sts	311	444	group_2355	3410_4E_19,698d_19,2747G_19
human_st8	human_other_sts	86	181	group_710	205sab,383sab
human_st8	human_st8	86	181	group_710	453sab
human_other_sts	human_st30	733	854	group_1092	360sab
animal_other_sts	animal_other_sts	186	225	group_459	6020b_19
animal_other_sts	human_st5	329	471	group_1198	371sab
animal_other_sts	human_other_sts	1	1669	group_1352	324sab,238sab
human_st8	human_st5	796	874	group_4747	209sab
animal_other_sts	human_st8	1	800	group_2055	413sab
human_other_sts	human_other_sts	1456	1879	group_2127	208sab,390sab
human_other_sts	human_other_sts	1404	1879	group_2127	204sab
human_st5	human_other_sts	2490	2544	group_5501	197sab,227sab
animal_other_sts	animal_other_sts	567	696	group_433	6020b_19
human_other_sts	human_st8	691	866	group_1094	79sab
human_other_sts	human_st5	691	866	group_1094	473sab
human_other_sts	animal_other_sts	691	866	group_1094	2324a_19,5886a_18,698d_19,2747G_19
human_other_sts	human_st30	691	866	group_1094	462sab
human_other_sts	human_other_sts	691	866	group_1094	308sab,23sab,282sab,197sab,84sab,307sab
animal_other_sts	animal_other_sts	1	463	group_4414	4052C_18
animal_st30	animal_other_sts	1553	1653	group_4308	8101a_18,9218_4D_19
human_other_sts	animal_other_sts	1	80	group_1943	9529A_19
human_other_sts	human_other_sts	1	77	group_202	306sab
human_other_sts	animal_st30	1	109	group_261	9580d_18
human_other_sts	animal_other_sts	792	903	group_1802	3410_4E_19,5410a_18,4433_2B_18,9419A_17,2747G_19
human_other_sts	human_other_sts	792	903	group_1802	261sab,292sab,346sab,448sab,296sab,227sab,385sab,206sab
human_st8	human_st8	119	299	group_5916	454sab,358sab
human_other_sts	human_st5	145	258	group_137	297sab
human_other_sts	human_other_sts	362	456	group_705	294sab
animal_other_sts	animal_other_sts	493	627	group_7736	8947A_17,2045A_18
animal_other_sts	animal_other_sts	104	358	group_4772	3659B_19
animal_other_sts	human_st30	104	358	group_4772	233sab
animal_other_sts	animal_other_sts	1007	1065	group_4772	4433_2B_18
human_other_sts	human_st8	1	417	group_10493	475sab
animal_other_sts	human_st8	446	684	group_514	404sab
human_st8	human_other_sts	1966	2257	group_6370	207sab
animal_other_sts	human_st5	1	522	group_975	209sab
human_st30	human_st30	1974	2174	group_132	491sab
human_st30	human_other_sts	1974	2174	group_132	214sab
human_other_sts	human_other_sts	961	1023	group_2192	440sab
animal_other_sts	human_other_sts	154	255	group_152	354sab
human_st5	human_other_sts	214	255	group_152	6sab
animal_other_sts	human_st5	120	409	group_2949	236sab
human_other_sts	human_st8	366	522	group_1564	221sab
human_other_sts	human_st8	1	112	group_1584	458sab
human_other_sts	animal_st30	648	771	group_342	9580d_18
human_other_sts	human_st5	1492	1923	group_308	284sab
human_st5	human_st5	682	915	group_308	284sab
human_other_sts	human_other_sts	1492	1923	group_308	372sab
human_st5	human_st8	184	213	group_1133	389sab,309sab
human_other_sts	animal_other_sts	44	192	group_1131	5367b_18
human_other_sts	human_other_sts	812	1284	group_4789	254sab
human_st8	human_other_sts	1	413	group_244	255sab
human_st5	human_other_sts	305	672	group_541	82sab
human_other_sts	animal_other_sts	540	614	group_1068	5410a_18,8475a_18,5539a_18
animal_other_sts	human_other_sts	1	1116	group_1660	263sab
human_st30	human_other_sts	1084	1357	group_1687	456sab
human_other_sts	human_other_sts	1641	2099	fnbB_2	417sab
human_other_sts	human_other_sts	1910	2386	group_446	390sab
human_other_sts	human_other_sts	220	255	group_156	331sab
animal_other_sts	animal_other_sts	736	781	group_1568	8581A_19
animal_other_sts	animal_other_sts	526	808	group_1096	4967_B_19
animal_other_sts	animal_other_sts	313	408	group_6199	7493_4B_18
animal_other_sts	animal_other_sts	413	560	selX_2	3669A_18,9480a_18
animal_other_sts	animal_other_sts	637	1059	group_5576	7243_1a_18,9419A_17
animal_other_sts	animal_other_sts	499	976	group_281	7243_1a_18
human_other_sts	animal_other_sts	84	105	group_1322	4967_B_19
animal_other_sts	animal_other_sts	627	762	aroA_2	4967_B_19
animal_other_sts	animal_other_sts	463	564	aroA_2	5367b_18,7791A_19,6696A_19
animal_other_sts	animal_other_sts	76	103	aroA_2	662A_18
animal_other_sts	animal_other_sts	255	339	aroA_2	4967_B_19,662A_18
animal_other_sts	animal_st30	463	564	aroA_2	10184d_18,9521A_17,7337B_17,5439_A_19,962A_20,8711A_19,9580d_18
animal_other_sts	animal_st5	172	285	aroA_2	6530G_19,1991A_20,9198A_18,6168f_18,4184_18,549A_18,9530C_19,2601A_19,2217b_19,2805A_19,1376B_18,4638c_18,1590A_18,2210B_18,7370_2a_19
animal_other_sts	animal_st8	1	189	aroA_1	377A_20,1557A_20,1285C_20,10299A_19,1192A_18,5888b_18,10424A_17
animal_other_sts	human_other_sts	1	189	aroA_1	196sab,265sab,6sab,283sab,470sab,205sab,220sab,77sab,449sab,418sab,223sab,335sab,312sab,248sab,348sab,237sab,399sab,321sab,268sab,153sab,373sab,11sab,317sab,483sab,207sab,456sab,336sab,240sab,408sab,144sab,245sab,37sab,306sab,80sab,273sab,280sab,372sab,158sab,295sab,290sab,406sab,276sab,82sab,445sab,191sab,291sab,480sab,362sab,477sab,356sab,496sab,244sab,294sab,286sab,145sab,396sab,252sab,277sab,…
animal_other_sts	human_other_sts	172	285	aroA_2	226sab,467sab,228sab,23sab,267sab,220sab,192sab,142sab,349sab,328sab,248sab,201sab,14sab,255sab,412sab,334sab,370sab,80sab,497sab,290sab,276sab,463sab,445sab,7sab,339sab,480sab,362sab,341sab,16sab,244sab,145sab,460sab,249sab,185sab,425sab,242sab,382sab,160sab
animal_other_sts	human_other_sts	1	103	aroA_2	417sab,313sab,324sab,397sab,409sab,154sab,253sab,493sab,315sab,443sab,214sab,403sab,266sab
animal_other_sts	human_other_sts	627	762	aroA_2	197sab,155sab
animal_other_sts	human_other_sts	255	339	aroA_2	197sab,155sab
animal_other_sts	human_other_sts	463	564	aroA_2	354sab,359sab,390sab,392sab,282sab,1sab,250sab,464sab,388sab,263sab,405sab,13sab,210sab,340sab,391sab,459sab,219sab,461sab,482sab,84sab,394sab,275sab,238sab,281sab,202sab,311sab,352sab,481sab
animal_other_sts	human_st30	463	564	aroA_2	343sab,491sab,330sab,360sab,299sab,83sab,187sab,338sab,447sab,465sab,241sab,452sab,239sab,157sab,462sab,457sab,329sab,301sab,304sab,264sab,287sab,402sab,233sab,4sab,147sab
animal_other_sts	human_st5	172	285	aroA_2	371sab,333sab,498sab,278sab,420sab,400sab,492sab,411sab,393sab,222sab,421sab,320sab,361sab,12sab,236sab,258sab,284sab,24sab,32sab,300sab,499sab,357sab,289sab,288sab,476sab,323sab,446sab,260sab,350sab,247sab,141sab,439sab,243sab,293sab,33sab,469sab,322sab,478sab,81sab,351sab,450sab,441sab,473sab,209sab,15sab,415sab,345sab,143sab,344sab,211sab,246sab,303sab,468sab,9sab,213sab,297sab,215sab,76sab,36…
animal_other_sts	human_st8	1	189	aroA_1	159sab,199sab,26sab,318sab,179sab,161sab,285sab,25sab,193sab,454sab,186sab,195sab,305sab,413sab,188sab,474sab,152sab,358sab,416sab,156sab,472sab,386sab,369sab,451sab,36sab,231sab,404sab,200sab,279sab,410sab,3sab,414sab,221sab,31sab,189sab,79sab,327sab,495sab,251sab,494sab,224sab,302sab,475sab,180sab,259sab,325sab,316sab,146sab,395sab,262sab,453sab,374sab,342sab,212sab,229sab,235sab,479sab,355sab,…
human_other_sts	animal_other_sts	854	1371	citN	9273B_19
animal_other_sts	animal_other_sts	67	300	citN	4967_B_19
human_other_sts	human_other_sts	844	973	group_4184	348sab,37sab,294sab
animal_other_sts	animal_other_sts	1	50	crcB_2	9473E_17,2522A_19,7657c_18,10102A_19
animal_other_sts	human_other_sts	1	50	crcB_2	265sab,6sab,283sab,205sab,77sab,418sab,317sab,483sab,240sab,408sab,245sab,295sab,286sab,383sab,332sab,440sab,218sab
human_other_sts	human_other_sts	466	486	sasA	292sab
animal_other_sts	human_other_sts	2058	2076	topA	336sab,191sab
animal_other_sts	human_other_sts	95	116	group_2998	250sab,464sab,461sab,202sab
human_other_sts	animal_other_sts	65	135	group_1981	3410_4E_19,5410a_18
human_other_sts	human_other_sts	65	135	group_1981	261sab,292sab
animal_other_sts	human_st5	668	684	group_503	361sab,468sab
animal_other_sts	animal_other_sts	1159	1195	entS_2	4967_B_19
animal_other_sts	animal_other_sts	791	797	entS_2	4052C_18
animal_other_sts	human_other_sts	164	298	metI	237sab,11sab,144sab,252sab
animal_other_sts	human_other_sts	1207	1242	yifK	197sab,155sab
animal_other_sts	animal_other_sts	1207	1242	yifK	8947A_17,9361_1a_18,2045A_18,6713_4a_18,7856_33A_18,4052C_18,7415_2A_19
animal_other_sts	animal_other_sts	1909	1938	mdtD	8101a_18,8114a_18,6020b_19,9529A_19,193A_20,7520b_18,7085B_17,4719c_18,3581A_18,6986A_18,8518A_19,6214a_18,2098_18,8026A_19,8581A_19
animal_other_sts	animal_other_sts	1046	1647	mdtD	8114a_18,8114a_18
animal_other_sts	human_st8	1909	1938	mdtD	159sab,199sab,26sab,389sab,318sab,179sab,161sab,285sab,25sab,193sab,454sab,186sab,195sab,305sab,413sab,309sab,188sab,474sab,407sab,152sab,358sab,416sab,156sab,472sab,386sab,369sab,451sab,36sab,231sab,404sab,200sab,279sab,410sab,3sab,414sab,221sab,31sab,189sab,79sab,327sab,495sab,251sab,494sab,224sab,302sab,475sab,180sab,259sab,325sab,316sab,146sab,395sab,262sab,453sab,374sab,342sab,212sab,229sab,…
human_other_sts	human_other_sts	255	325	mdtD	254sab,419sab,398sab
animal_other_sts	human_other_sts	1046	1647	mdtD	254sab,348sab,336sab,191sab
animal_other_sts	human_other_sts	1909	1938	mdtD	196sab,470sab,254sab,449sab,223sab,312sab,237sab,399sab,321sab,268sab,153sab,373sab,11sab,207sab,456sab,144sab,306sab,273sab,280sab,372sab,158sab,406sab,82sab,291sab,477sab,356sab,496sab,419sab,396sab,252sab,277sab,442sab,331sab,398sab,347sab,230sab
animal_other_sts	animal_st8	1909	1938	mdtD	377A_20,1557A_20,1285C_20,10299A_19,1192A_18,5888b_18,10424A_17
animal_other_sts	human_st5	253	366	group_5768	439sab
human_other_sts	human_other_sts	1	144	group_2786	204sab,417sab,319sab,384sab,313sab,324sab,397sab,409sab,154sab
human_other_sts	animal_other_sts	1	144	group_2786	4052C_18,4967_B_19
animal_other_sts	animal_other_sts	1	196	group_2231	3581A_18
animal_other_sts	animal_st5	433	451	group_2231	6168f_18
animal_other_sts	animal_st5	397	411	group_2231	6168f_18
human_other_sts	animal_other_sts	5065	5750	sdrD	7085B_17,6020b_19,6152a_18,9361_1a_18,4967_B_19,1466a_19,2098_18,8026A_19,3684_A_19,4273A_19,7415_2A_19
human_other_sts	human_other_sts	5494	5608	sdrD	392sab
human_other_sts	human_other_sts	5065	5750	sdrD	319sab,372sab
animal_other_sts	human_st30	5494	5750	sdrD	299sab
human_other_sts	human_other_sts	5716	5750	sdrD	391sab,354sab,390sab,282sab,405sab,340sab,459sab,482sab,84sab,275sab,311sab,352sab,204sab,208sab,444sab,308sab
human_other_sts	animal_other_sts	5404	5750	sdrD	4967_B_19,5231a_18,7085B_17
human_other_sts	animal_other_sts	5716	5750	sdrD	6696A_19
animal_other_sts	animal_other_sts	5494	5750	sdrD	5367b_18
animal_other_sts	human_other_sts	4309	4509	sdrE	191sab,336sab
human_other_sts	animal_other_sts	4336	4464	sdrE	6713_4a_18,9361_1a_18,8947A_17,2045A_18,7856_33A_18,7415_2A_19
animal_other_sts	animal_other_sts	4111	4509	sdrE	8947A_17,2045A_18,10102A_19
human_other_sts	animal_other_sts	1558	1672	frdA	5367b_18,6696A_19
human_other_sts	human_other_sts	1558	1672	frdA	354sab,359sab,390sab,392sab,282sab,405sab,340sab,391sab,459sab,219sab,482sab,84sab,394sab,275sab,281sab,311sab,352sab,204sab,326sab,208sab,444sab,310sab,307sab,198sab,308sab
human_other_sts	human_other_sts	1329	1464	frdA	292sab
human_other_sts	human_other_sts	391	537	group_1228	324sab,397sab,154sab,315sab
animal_other_sts	human_other_sts	999	1114	group_4558	155sab
animal_other_sts	human_other_sts	1	143	group_4558	155sab
animal_other_sts	human_st5	246	369	group_3621	415sab
animal_other_sts	human_other_sts	1	43	group_507	254sab
animal_other_sts	animal_other_sts	1	43	group_507	9473E_17,7657c_18

## Sheet: TableS6
Supplementary Table 6. Recombination events inferred from a subset of 228 genomes (114 human and 114 animals) using fastGEAR. The results include information about the donor group, recipient group, start/end position of event, gene name, and a list of recipient genomes.
Donor_Group	Recip_Group	start	end	Gene	Recipient_strains
human_other_sts	animal_other_sts	188	204	aaeA	6865H_19,5886a_18,4121_E_19,5191_4A_19,9273B_19,3284A_19
human_other_sts	human_other_sts	188	204	aaeA	306sab
animal_other_sts	human_other_sts	431	472	abgT	348sab
animal_other_sts	animal_other_sts	763	863	ackA	5367b_18,6696A_19
animal_other_sts	human_other_sts	763	863	ackA	392sab,282sab,340sab,219sab,482sab,275sab,204sab,326sab,307sab,308sab
animal_other_sts	animal_other_sts	343	411	acuA	6152a_18,7243_1a_18,5231a_18,9308AN7_18,3659B_19,1466a_19,3684_A_19,4273A_19,1337a_19
animal_other_sts	human_other_sts	663	669	acuC	197sab
animal_other_sts	animal_other_sts	663	669	acuC	6152a_18,3659B_19,4967_B_19,4052C_18,1466a_19,3684_A_19,4273A_19
human_other_sts	animal_other_sts	1488	1549	addA	4052C_18
animal_other_sts	animal_other_sts	1	614	addA	3410_4E_19,5410a_18,4433_2B_18,9419A_17,698d_19,2747G_19
animal_other_sts	animal_other_sts	532	1586	addA	662A_18
animal_other_sts	human_other_sts	1	614	addA	346sab,448sab,296sab
animal_other_sts	animal_other_sts	63	100	adhR	6152a_18,7243_1a_18,5231a_18,9308AN7_18,3659B_19,1466a_19,3684_A_19,4273A_19,1337a_19
human_st5	animal_other_sts	223	250	alr1_1	579A_18,9273B_19,3284A_19,8581A_19
human_st5	human_other_sts	223	250	alr1_1	306sab,230sab
animal_other_sts	human_other_sts	1201	1406	arcD	230sab
animal_other_sts	animal_other_sts	237	413	arlR	8101a_18,579A_18,9473E_17,8114a_18,6020b_19,9529A_19,7520b_18,7085B_17,4719c_18,3581A_18,2522A_19,6986A_18,8518A_19,6214a_18,7657c_18,2098_18,10102A_19,8026A_19,1783B_18,9273B_19,3284A_19,8581A_19
animal_other_sts	human_other_sts	237	413	arlR	265sab,6sab,283sab,205sab,77sab,418sab,237sab,399sab,456sab,240sab,408sab,144sab,273sab,295sab,291sab,477sab,252sab,347sab,230sab
animal_other_sts	animal_other_sts	76	103	aroA_2	662A_18
animal_other_sts	human_other_sts	627	754	aroA_2	197sab
animal_other_sts	animal_other_sts	256	391	aroA_2	6152a_18,7243_1a_18,5231a_18,9308AN7_18,3659B_19,662A_18
animal_other_sts	animal_other_sts	627	754	aroA_2	4967_B_19
animal_other_sts	animal_other_sts	427	601	aroA_2	4052C_18
animal_other_sts	human_other_sts	113	189	aroB	254sab,419sab
animal_other_sts	human_other_sts	497	577	asp1	254sab,306sab,419sab
human_other_sts	human_st30	848	1093	atl_4	241sab
animal_other_sts	human_st5	1571	1899	atl_5	76sab
animal_other_sts	animal_other_sts	1486	1530	aur	5367b_18,3410_4E_19,5410a_18,6696A_19,4433_2B_18,9419A_17,698d_19,2747G_19
animal_other_sts	human_other_sts	1486	1530	aur	282sab,340sab,219sab,482sab,275sab,202sab,204sab,326sab,346sab,448sab,296sab,307sab,308sab
animal_other_sts	animal_other_sts	919	1069	baiN	9529A_19,8518A_19
animal_other_sts	human_other_sts	919	1069	baiN	456sab,477sab,347sab
animal_other_sts	human_other_sts	327	562	bceA_1	197sab
animal_other_sts	animal_other_sts	327	562	bceA_1	8947A_17,9361_1a_18,4052C_18
animal_other_sts	human_other_sts	660	859	bceB_2	273sab
animal_other_sts	animal_other_sts	660	859	bceB_2	8101a_18,6020b_19,7085B_17,3581A_18,6986A_18,2098_18,8026A_19
animal_other_sts	human_st30	1	1786	bepA	343sab,360sab,447sab,241sab,329sab,264sab,287sab,10sab,216sab,257sab
animal_other_sts	animal_other_sts	1	1786	bepA	7791A_19
animal_other_sts	human_other_sts	1	1786	bepA	210sab,238sab,202sab
animal_other_sts	animal_st30	1	1786	bepA	10184d_18,9521A_17,7337B_17,5439_A_19,962A_20,8711A_19,9580d_18,5411e_18
animal_other_sts	human_other_sts	587	756	bfmBAA	282sab,392sab,340sab,219sab,482sab,275sab,204sab,326sab,307sab,308sab
animal_other_sts	animal_other_sts	587	756	bfmBAA	5367b_18,6696A_19
human_other_sts	animal_other_sts	1	181	bglA	1985_2B_20,9478a_18,2324a_19,7493_4B_18,5539a_18,10095A_19
human_other_sts	human_other_sts	1	181	bglA	226sab,467sab,142sab,370sab,341sab,16sab,160sab
human_other_sts	animal_st5	1	181	bglA	6530G_19,1991A_20,9198A_18,6168f_18,4184_18,549A_18,9530C_19,2601A_19,2217b_19,2805A_19,1376B_18,4638c_18,1590A_18,2210B_18,7370_2a_19
animal_other_sts	human_other_sts	1	84	bglA	254sab
human_other_sts	human_st5	1	181	bglA	371sab,333sab,498sab,278sab,400sab,222sab,236sab,258sab,32sab,499sab,357sab,289sab,323sab,260sab,439sab,81sab,450sab,15sab,415sab,246sab,76sab,363sab,337sab
human_other_sts	animal_other_sts	488	553	bioW	3659B_19,4273A_19,1337a_19
animal_other_sts	animal_other_sts	664	690	cidB	6152a_18,7243_1a_18,5231a_18,9308AN7_18,3659B_19,4967_B_19,7847C_17,662A_18,4052C_18,1466a_19,3684_A_19,4273A_19,1337a_19
animal_other_sts	human_other_sts	664	690	cidB	197sab,313sab,266sab
animal_other_sts	animal_other_sts	3083	3145	clfA	6696A_19
human_other_sts	human_other_sts	1536	1566	clfA	348sab
human_st30	human_other_sts	3083	3088	clfA	307sab
human_other_sts	human_other_sts	732	775	clfA	348sab
animal_other_sts	human_other_sts	166	405	clfA	306sab
animal_other_sts	animal_other_sts	1881	1982	clfA	7536_3B_19
animal_other_sts	human_other_sts	540	629	clfA	306sab
human_other_sts	human_other_sts	3089	3115	clfA	307sab
animal_other_sts	human_other_sts	820	917	clfB	202sab
animal_other_sts	animal_other_sts	820	917	clfB	662A_18
animal_other_sts	animal_other_sts	1812	2178	clfB	662A_18
animal_other_sts	human_other_sts	623	792	clfB	197sab
animal_other_sts	human_other_sts	2169	2439	clfB	248sab
animal_other_sts	animal_other_sts	1371	1550	clfB	4967_B_19
human_other_sts	human_other_sts	2319	3512	clfB	448sab,197sab,296sab
human_other_sts	animal_other_sts	3173	3246	clfB	7967_3C_18,6152a_18
animal_other_sts	animal_other_sts	1339	1567	clfB	579A_18
animal_other_sts	human_other_sts	1812	2178	clfB	313sab
animal_other_sts	human_other_sts	2524	2855	clfB	202sab
human_other_sts	human_other_sts	1	739	clfB	230sab
human_other_sts	animal_other_sts	2319	3512	clfB	662A_18,662A_18,4273A_19,7336_5a_19,5969_2a_18
animal_other_sts	animal_other_sts	2169	2439	clfB	5367b_18
human_other_sts	animal_other_sts	1	739	clfB	8581A_19
human_other_sts	animal_st30	2565	3090	clfB	9521A_17
human_other_sts	animal_other_sts	1656	2559	clpB	5367b_18,6696A_19
human_other_sts	human_other_sts	1656	2559	clpB	219sab,392sab,282sab,340sab,482sab,275sab,204sab,326sab,307sab,308sab
human_other_sts	animal_other_sts	1648	1801	clpL	7791A_19
human_other_sts	human_other_sts	1648	1801	clpL	210sab,238sab
human_other_sts	human_st30	1648	1801	clpL	343sab,360sab,447sab,241sab,329sab
human_other_sts	animal_st30	1648	1801	clpL	10184d_18,9521A_17,7337B_17,5439_A_19,962A_20,8711A_19
animal_other_sts	animal_other_sts	1200	1277	cls_1	6020b_19,8101a_18,6865H_19,5886a_18,4121_E_19
animal_other_sts	animal_other_sts	1	186	cls_1	8101a_18,579A_18,6865H_19,5886a_18,6020b_19,7085B_17,3581A_18,6986A_18,4121_E_19,2098_18,5191_4A_19,8026A_19,9273B_19,3284A_19
animal_other_sts	human_other_sts	1	186	cls_1	254sab,273sab,419sab
animal_other_sts	human_other_sts	1200	1277	cls_1	254sab,419sab
animal_other_sts	animal_other_sts	620	815	cls_1	579A_18
animal_other_sts	animal_other_sts	814	841	cntB	4121_E_19,5191_4A_19
human_other_sts	animal_other_sts	345	410	cpdA_1	6152a_18,7243_1a_18,9308AN7_18,3659B_19,3684_A_19,4273A_19,1337a_19
animal_other_sts	animal_other_sts	472	516	cpnA	9273B_19,3284A_19
animal_other_sts	human_other_sts	1	50	crcB_2	265sab,6sab,283sab,205sab,77sab,418sab,240sab,408sab,295sab
animal_other_sts	animal_other_sts	1	50	crcB_2	9473E_17,2522A_19,7657c_18,10102A_19
animal_other_sts	human_other_sts	1492	1509	crtN	237sab,399sab,144sab,273sab,291sab,252sab,296sab
animal_other_sts	animal_other_sts	1492	1509	crtN	8101a_18,8114a_18,6020b_19,5410a_18,7520b_18,7085B_17,4719c_18,3581A_18,6986A_18,4433_2B_18,6214a_18,2098_18,8026A_19,1783B_18
animal_st5	animal_st5	104	459	csbB	4638c_18
animal_other_sts	human_other_sts	287	369	czcD_2	313sab
animal_other_sts	animal_other_sts	227	426	czcD_2	3410_4E_19,5410a_18,4433_2B_18,9419A_17,698d_19,2747G_19,9273B_19,3284A_19
animal_other_sts	human_other_sts	227	426	czcD_2	346sab,296sab
animal_other_sts	animal_other_sts	287	369	czcD_2	7847C_17
animal_other_sts	human_other_sts	1	408	dapE	265sab,6sab,283sab,205sab,77sab,418sab,237sab,399sab,11sab,456sab,240sab,408sab,144sab,295sab,291sab,477sab,252sab,347sab
animal_other_sts	animal_other_sts	1	408	dapE	9473E_17,8114a_18,9529A_19,7520b_18,4719c_18,2522A_19,8518A_19,6214a_18,7657c_18,10102A_19,1783B_18
animal_other_sts	human_other_sts	2010	2260	der_1	144sab,237sab,399sab,291sab,252sab
animal_other_sts	animal_other_sts	2010	2260	der_1	8114a_18,7520b_18,4719c_18,6214a_18,1783B_18
animal_other_sts	human_other_sts	791	858	der_2	313sab
animal_other_sts	animal_other_sts	138	257	divIB	662A_18
animal_other_sts	animal_other_sts	1	15	dnaC_3	1337a_19
animal_other_sts	animal_other_sts	1023	1120	dnaC_3	6020b_19,3581A_18
animal_other_sts	animal_other_sts	1121	1215	dnaC_3	1466a_19
animal_other_sts	animal_other_sts	508	877	dnaC_3	7336_5a_19,5969_2a_18,7536_3B_19
animal_other_sts	human_other_sts	1	318	dppE	346sab,448sab,296sab
animal_other_sts	animal_other_sts	1	318	dppE	3410_4E_19,5410a_18,4433_2B_18,9419A_17,698d_19,2747G_19
animal_other_sts	human_other_sts	619	987	dus	254sab,419sab
animal_other_sts	human_other_sts	6389	6603	ebh	197sab
animal_other_sts	human_other_sts	3154	5276	ebh	313sab,197sab,313sab,266sab
animal_other_sts	human_other_sts	1	789	ebh	306sab
animal_other_sts	human_other_sts	5371	5895	ebh	197sab
animal_other_sts	human_other_sts	4763	4892	ebh	313sab,266sab
animal_other_sts	human_other_sts	1359	1449	ebh	306sab
animal_other_sts	animal_other_sts	1355	1513	ebh	7847C_17
animal_other_sts	animal_other_sts	1499	1534	ebh	4052C_18
animal_other_sts	human_other_sts	9730	10087	ebh	197sab
animal_other_sts	human_other_sts	6023	6057	ebh	197sab
animal_other_sts	human_other_sts	1355	1513	ebh	313sab,266sab
animal_other_sts	animal_other_sts	3154	5276	ebh	7847C_17
animal_other_sts	animal_other_sts	4763	4892	ebh	7847C_17
animal_other_sts	human_other_sts	6834	9262	ebh	197sab
animal_other_sts	animal_other_sts	1	789	ebh	4052C_18
animal_other_sts	human_other_sts	2917	2994	ebh	197sab
animal_other_sts	human_other_sts	196	443	efeU	11sab
animal_other_sts	animal_other_sts	196	443	efeU	579A_18
animal_other_sts	human_other_sts	397	564	efeU	419sab
animal_other_sts	human_other_sts	494	626	entA	306sab
animal_other_sts	animal_other_sts	266	308	entA	4967_B_19
animal_other_sts	human_st8	459	810	entA_2	407sab
animal_other_sts	human_other_sts	656	673	entS_2	306sab
animal_other_sts	animal_other_sts	1	761	essC	579A_18
animal_other_sts	animal_other_sts	3518	4228	essC	8581A_19
animal_other_sts	human_other_sts	3518	4228	essC	230sab
animal_other_sts	animal_other_sts	386	423	essE	662A_18
animal_other_sts	animal_other_sts	293	336	essG_1	662A_18
animal_other_sts	animal_other_sts	1156	1439	ezrA	4052C_18,7415_2A_19
animal_other_sts	human_other_sts	1156	1439	ezrA	197sab,266sab
animal_other_sts	animal_other_sts	554	586	fbp	8101a_18,6020b_19,7085B_17,3581A_18,6986A_18,2098_18,8026A_19
animal_other_sts	human_other_sts	554	586	fbp	273sab
animal_other_sts	animal_other_sts	703	959	fcl_2	3410_4E_19,5410a_18,4433_2B_18,9419A_17,698d_19,2747G_19
animal_other_sts	human_other_sts	703	959	fcl_2	346sab,448sab,296sab
animal_other_sts	animal_other_sts	760	891	fda	8114a_18,7520b_18,4719c_18,6214a_18,1783B_18
animal_other_sts	human_other_sts	760	891	fda	237sab,399sab,144sab,291sab,252sab
animal_other_sts	animal_other_sts	625	1006	femA_2	7847C_17
animal_other_sts	human_other_sts	625	1006	femA_2	313sab,266sab
animal_other_sts	human_other_sts	445	522	fhs	237sab,399sab,456sab,144sab
animal_other_sts	animal_other_sts	445	522	fhs	6865H_19,8114a_18,5886a_18,9529A_19,7520b_18
human_other_sts	animal_other_sts	1959	3003	fnbA	8581A_19
animal_other_sts	animal_other_sts	3197	3313	fnbA	8114a_18
animal_other_sts	human_other_sts	712	769	fnbA	254sab
human_other_sts	human_other_sts	1959	3003	fnbA	230sab
animal_other_sts	animal_other_sts	565	586	fnbA	9273B_19
animal_other_sts	human_other_sts	524	688	fnbA	254sab
animal_other_sts	human_other_sts	2959	3307	fnbA	313sab
animal_other_sts	animal_other_sts	2324	2526	fnbA	8114a_18
human_other_sts	animal_other_sts	1125	1278	fnbB	8581A_19,662A_18
human_other_sts	human_other_sts	1	603	fnbB	237sab,144sab,291sab,252sab
human_other_sts	animal_other_sts	2711	2818	fnbB	8114a_18
human_other_sts	animal_other_sts	1	603	fnbB	7520b_18,4719c_18,6214a_18
human_other_sts	animal_other_sts	1843	2276	fnbB	9273B_19
human_other_sts	human_other_sts	3238	3298	fnbB	306sab
human_other_sts	human_st5	1843	2276	fnbB	371sab
animal_other_sts	human_other_sts	117	228	folP	197sab
animal_other_sts	animal_other_sts	117	228	folP	6152a_18,7243_1a_18,5231a_18,9308AN7_18,3659B_19,4967_B_19,4052C_18,1466a_19,3684_A_19,4273A_19,1337a_19
animal_other_sts	animal_st5	1903	1971	fruA	6530G_19,1991A_20,9198A_18,6168f_18,4184_18,549A_18
animal_other_sts	animal_other_sts	1	198	fruA	8947A_17,2045A_18,6713_4a_18,7856_33A_18,7415_2A_19
animal_other_sts	animal_other_sts	1903	1971	fruA	1985_2B_20,9478a_18,2324a_19,3410_4E_19,5410a_18,4433_2B_18,9419A_17,698d_19,2747G_19
animal_other_sts	human_other_sts	1903	1971	fruA	226sab,467sab,142sab,346sab,448sab,296sab
human_st30	human_other_sts	1820	1882	fruA	197sab
animal_other_sts	human_st5	1903	1971	fruA	371sab,333sab,498sab,278sab,400sab,222sab
human_other_sts	human_other_sts	1093	1383	gabR	313sab,266sab
human_other_sts	animal_other_sts	1093	1383	gabR	662A_18,7847C_17
animal_other_sts	human_other_sts	1093	1278	gabR	197sab
animal_other_sts	animal_other_sts	1107	1473	gcvPB	5410a_18,3410_4E_19,4433_2B_18,9419A_17,698d_19,2747G_19
animal_other_sts	human_other_sts	1107	1473	gcvPB	346sab,448sab,296sab
animal_other_sts	animal_other_sts	554	763	gdpP	579A_18
animal_other_sts	human_other_sts	1907	1951	ggt	313sab,266sab
animal_other_sts	animal_other_sts	1	973	ggt	579A_18
animal_other_sts	human_other_sts	1875	1964	ggt	348sab
animal_other_sts	animal_other_sts	1907	1951	ggt	7847C_17
animal_other_sts	animal_other_sts	1875	1964	ggt	579A_18
animal_other_sts	animal_other_sts	1475	1674	ggt	5367b_18,6696A_19
animal_other_sts	human_other_sts	1475	1674	ggt	392sab,282sab,340sab,219sab,482sab,275sab,204sab,326sab,307sab,308sab
animal_other_sts	human_other_sts	365	386	glcU_1	266sab
animal_other_sts	animal_other_sts	365	386	glcU_1	7847C_17,4052C_18
animal_other_sts	human_other_sts	116	234	glcU_1	346sab,448sab,296sab
animal_other_sts	animal_other_sts	116	234	glcU_1	3410_4E_19,5410a_18,4433_2B_18,9419A_17,698d_19,2747G_19,9273B_19,3284A_19
animal_other_sts	human_other_sts	1	649	glnA	237sab,399sab,144sab,291sab,252sab
animal_other_sts	animal_other_sts	1	649	glnA	8114a_18,7520b_18,4719c_18,6214a_18,1783B_18
animal_other_sts	animal_other_sts	1222	1230	glyQS	8947A_17,9361_1a_18,2045A_18,6713_4a_18,7856_33A_18,7415_2A_19
animal_other_sts	animal_other_sts	356	372	groL	662A_18
animal_other_sts	human_other_sts	1	30	group_1025	265sab,6sab,283sab,205sab,77sab,418sab,240sab,408sab,295sab,230sab
animal_other_sts	animal_other_sts	1	30	group_1025	9473E_17,2522A_19,7657c_18,10102A_19,9273B_19,8581A_19
animal_other_sts	animal_other_sts	1	145	group_1027	579A_18
animal_other_sts	human_other_sts	1	145	group_1027	202sab
human_other_sts	animal_st5	1266	1350	group_1027	549A_18
animal_other_sts	animal_other_sts	1013	1048	group_1027	579A_18
human_other_sts	human_other_sts	1266	1350	group_1027	456sab
animal_other_sts	animal_other_sts	1266	1369	group_1027	579A_18
animal_other_sts	animal_other_sts	1146	1212	group_1027	579A_18
animal_other_sts	animal_st5	964	1425	group_1031	549A_18
animal_other_sts	animal_other_sts	1	54	group_1038	5367b_18
animal_other_sts	animal_other_sts	1	6	group_1038	662A_18
animal_other_sts	human_other_sts	1	54	group_1038	204sab,326sab,307sab,308sab
human_other_sts	animal_other_sts	4026	4331	group_104	7847C_17
human_other_sts	human_other_sts	2382	2599	group_104	313sab,266sab
human_other_sts	human_other_sts	4026	4331	group_104	313sab,266sab
human_other_sts	animal_other_sts	2382	2599	group_104	7847C_17
human_other_sts	animal_other_sts	531	636	group_1041	662A_18
animal_other_sts	human_other_sts	545	645	group_1065	266sab
human_other_sts	human_st5	382	645	group_1065	415sab
human_st8	animal_other_sts	479	693	group_1068	10095A_19
animal_st30	animal_st30	339	461	group_1070	5411e_18
animal_other_sts	human_st5	433	779	group_1073	258sab
human_other_sts	animal_st30	1	137	group_1073	5411e_18
animal_other_sts	human_other_sts	433	779	group_1073	370sab,16sab
animal_other_sts	animal_other_sts	318	779	group_1073	9478a_18
human_other_sts	animal_other_sts	1	137	group_1073	9529A_19
animal_other_sts	animal_st30	433	779	group_1073	7337B_17
animal_other_sts	human_other_sts	2015	2170	group_108	449sab,254sab
animal_other_sts	animal_other_sts	2015	2170	group_108	579A_18
human_other_sts	animal_other_sts	288	340	group_1084	8947A_17,9361_1a_18,2045A_18,6713_4a_18,7856_33A_18,7415_2A_19
animal_other_sts	animal_other_sts	262	300	group_1089	4052C_18
animal_st5	human_other_sts	1	28	group_109	392sab,282sab,340sab,219sab,482sab,275sab,204sab,326sab,307sab,230sab,308sab
animal_st5	animal_other_sts	1	28	group_109	6865H_19,5367b_18,5886a_18,6696A_19,4121_E_19,5191_4A_19,8581A_19
animal_other_sts	human_other_sts	169	231	group_1101	6sab,306sab
animal_other_sts	animal_other_sts	169	231	group_1101	3410_4E_19,3659B_19,10102A_19
animal_other_sts	animal_st5	169	231	group_1101	6530G_19,1376B_18,7370_2a_19
animal_other_sts	human_st5	169	231	group_1101	357sab
animal_other_sts	animal_other_sts	542	1279	group_1128	6152a_18
animal_other_sts	animal_other_sts	905	1501	group_1128	3410_4E_19,5231a_18
human_other_sts	human_other_sts	1971	2026	group_113	326sab
animal_other_sts	human_other_sts	80	200	group_1138	346sab,448sab,296sab
animal_other_sts	animal_other_sts	80	200	group_1138	3410_4E_19,5410a_18,4433_2B_18,9419A_17,698d_19,2747G_19
animal_other_sts	human_other_sts	1	164	group_1145	313sab,266sab
animal_other_sts	animal_other_sts	1	164	group_1145	8947A_17,9361_1a_18,2045A_18,7847C_17,6713_4a_18,7856_33A_18,7415_2A_19
animal_other_sts	animal_other_sts	1	553	group_115	8947A_17,9361_1a_18,2045A_18,4967_B_19,6713_4a_18,7856_33A_18,4052C_18,7415_2A_19
animal_other_sts	human_other_sts	1	553	group_115	197sab
animal_other_sts	animal_other_sts	327	360	group_115	3410_4E_19,5410a_18,4433_2B_18,9419A_17,698d_19,2747G_19
animal_other_sts	human_other_sts	327	360	group_115	346sab,448sab,296sab
animal_other_sts	human_other_sts	644	783	group_1152	449sab,248sab,348sab,237sab,399sab,207sab,144sab,306sab,273sab,290sab,276sab,291sab,244sab,145sab,252sab,230sab
animal_other_sts	human_st8	644	783	group_1152	159sab,199sab,389sab,193sab,195sab,188sab,407sab,152sab,369sab,231sab,279sab,410sab,189sab,79sab,495sab,251sab,494sab,475sab,316sab,374sab,342sab,212sab,479sab,274sab
animal_other_sts	animal_st8	644	783	group_1152	377A_20,1557A_20,1285C_20,10299A_19,1192A_18,5888b_18,10424A_17
animal_other_sts	animal_other_sts	644	783	group_1152	2949_1B_18,8101a_18,4744b_18,579A_18,6865H_19,7336_5a_19,5969_2a_18,9471A_17,9470A_17,8114a_18,5886a_18,9218_4D_19,6020b_19,5687_2A_19,193A_20,7967_3C_18,7520b_18,3669A_18,7771C_17,9623A_17,4719c_18,7536_3B_19,3581A_18,3779B_18,2757A_18,6986A_18,8557_1a_18,4121_E_19,8475a_18,6126a_19,6214a_18,7852C_18,2098_18,5191_4A_19,8026A_19,4640b_18,1783B_18,9480a_18,1586A_18,8581A_19,3113_3A_18
animal_other_sts	animal_st5	461	658	group_1159	1376B_18
animal_other_sts	animal_other_sts	1	109	group_1166	9529A_19,9623A_17
human_other_sts	human_other_sts	1	79	group_1167	306sab
animal_other_sts	animal_other_sts	4336	4395	group_118	4052C_18
animal_other_sts	animal_other_sts	5061	5214	group_118	4052C_18
animal_other_sts	animal_other_sts	1	49	group_1185	6152a_18,4967_B_19
animal_other_sts	animal_other_sts	1	24	group_1185	4433_2B_18
human_other_sts	human_other_sts	1	21	group_1187	207sab,326sab
human_other_sts	animal_st5	1	81	group_1194	2210B_18
animal_other_sts	animal_other_sts	1	81	group_1194	2949_1B_18,4744b_18,9308AN7_18,9471A_17,9470A_17,7967_3C_18,3669A_18,3779B_18,2757A_18,8557_1a_18,8475a_18,6126a_19,7852C_18,4640b_18,9480a_18,1586A_18,1337a_19,3113_3A_18
human_other_sts	animal_other_sts	1	81	group_1194	6152a_18,8947A_17,9361_1a_18,5410a_18,7520b_18,2045A_18,6713_4a_18,7856_33A_18,9419A_17,7415_2A_19
human_other_sts	human_st5	1	81	group_1194	450sab
human_other_sts	human_other_sts	1	81	group_1194	392sab
animal_other_sts	animal_other_sts	1	131	group_1200	8518A_19,1337a_19
animal_other_sts	animal_other_sts	296	615	group_1200	4052C_18
animal_other_sts	animal_st5	946	1081	group_1200	9198A_18
animal_other_sts	animal_other_sts	1	483	group_1200	4719c_18,6214a_18
animal_other_sts	human_other_sts	257	286	group_1268	254sab,456sab,477sab,419sab,347sab
animal_other_sts	human_other_sts	222	239	group_1268	254sab,419sab
animal_other_sts	animal_other_sts	257	286	group_1268	9529A_19,8518A_19
animal_st5	animal_other_sts	1	13	group_1279	662A_18
human_st30	human_st30	145	258	group_128	447sab
animal_other_sts	animal_other_sts	371	480	group_1284	5231a_18,4433_2B_18
animal_other_sts	animal_other_sts	341	480	group_1284	6020b_19
human_other_sts	human_other_sts	482	555	group_129	254sab
animal_other_sts	animal_other_sts	736	765	group_1297	5367b_18,6696A_19
animal_other_sts	animal_other_sts	459	577	group_1297	662A_18,579A_18,9273B_19,3284A_19
animal_other_sts	human_other_sts	736	765	group_1297	392sab,282sab,340sab,219sab,482sab,275sab,204sab,326sab,307sab,308sab
animal_other_sts	human_other_sts	459	577	group_1297	254sab,419sab,230sab
animal_other_sts	human_other_sts	390	466	group_1299	306sab
animal_other_sts	animal_other_sts	1	511	group_1309	6152a_18,7243_1a_18,5231a_18,3684_A_19,4273A_19,1337a_19
human_st5	human_st5	329	336	group_1314	415sab
human_other_sts	animal_st5	119	156	group_1316	6530G_19,4184_18,1376B_18,7370_2a_19
animal_other_sts	animal_other_sts	1140	1887	group_1319	3284A_19
animal_st30	animal_other_sts	112	130	group_133	3581A_18
animal_other_sts	animal_st5	472	681	group_1330	2805A_19,2210B_18
animal_other_sts	human_other_sts	782	1347	group_1335	265sab
animal_other_sts	animal_other_sts	1325	1557	group_1335	4052C_18
animal_other_sts	animal_other_sts	782	1347	group_1335	4052C_18
animal_other_sts	animal_other_sts	34	78	group_134	3284A_19
animal_other_sts	human_other_sts	757	925	group_1368	204sab
animal_other_sts	human_other_sts	394	434	group_1372	392sab,282sab,340sab,219sab,482sab,275sab,204sab,326sab,307sab,308sab
animal_other_sts	animal_other_sts	394	434	group_1372	5367b_18,6696A_19
animal_other_sts	human_other_sts	1	89	group_1400	456sab,477sab,347sab
animal_other_sts	animal_other_sts	90	98	group_1400	9529A_19
animal_other_sts	animal_other_sts	1	89	group_1400	9529A_19,8518A_19
human_other_sts	animal_st5	1	5	group_141	1991A_20,6168f_18
animal_other_sts	animal_other_sts	1	196	group_1425	3581A_18
human_other_sts	animal_other_sts	382	493	group_1425	6152a_18
animal_other_sts	animal_st5	433	444	group_1425	6168f_18
human_st8	human_st30	712	792	group_1427	343sab
animal_other_sts	human_other_sts	303	792	group_1430	308sab
animal_other_sts	animal_st30	1	708	group_1433	7337B_17
animal_other_sts	animal_other_sts	1258	1313	group_1443	4967_B_19
animal_other_sts	human_other_sts	471	600	group_1449	313sab
animal_other_sts	animal_other_sts	471	600	group_1449	7847C_17
animal_other_sts	animal_other_sts	207	237	group_145	8947A_17
animal_st8	animal_other_sts	1327	1472	group_1453	3284A_19
human_other_sts	animal_other_sts	1	70	group_1456	8026A_19
animal_other_sts	animal_other_sts	202	396	group_1473	5410a_18
animal_other_sts	human_other_sts	505	627	group_1481	197sab
animal_other_sts	human_other_sts	564	570	group_1483	273sab
human_other_sts	animal_other_sts	1	36	group_149	4273A_19,6152a_18,4967_B_19
human_other_sts	human_other_sts	822	937	group_1493	230sab
animal_other_sts	animal_other_sts	1169	1188	group_1493	662A_18
human_other_sts	animal_other_sts	1022	1180	group_1493	9273B_19
human_other_sts	animal_other_sts	822	937	group_1493	9273B_19,3284A_19
animal_other_sts	animal_other_sts	309	465	group_1499	3659B_19,1466a_19
animal_other_sts	animal_other_sts	845	1359	group_1499	4967_B_19
animal_other_sts	animal_other_sts	1	97	group_1502	9308AN7_18,4052C_18
animal_st5	animal_st5	239	330	group_1504	1376B_18,7370_2a_19
animal_other_sts	animal_other_sts	474	495	group_1523	4052C_18
animal_other_sts	human_other_sts	290	568	group_1530	197sab
animal_other_sts	human_other_sts	604	701	group_1547	313sab
animal_other_sts	human_other_sts	627	649	group_1566	248sab,290sab,276sab,244sab,145sab
animal_other_sts	animal_other_sts	627	649	group_1566	2949_1B_18,4744b_18,579A_18,7336_5a_19,5969_2a_18,9471A_17,9470A_17,9218_4D_19,5687_2A_19,7967_3C_18,3669A_18,7771C_17,9623A_17,7536_3B_19,3779B_18,2757A_18,8557_1a_18,8475a_18,6126a_19,7852C_18,4640b_18,9480a_18,1586A_18,3113_3A_18
animal_other_sts	animal_other_sts	421	434	group_1566	6152a_18,7243_1a_18,5231a_18,9308AN7_18,3659B_19,1466a_19,3684_A_19,4273A_19,1337a_19
human_other_sts	animal_other_sts	69	282	group_1571	9529A_19,8518A_19
human_other_sts	human_other_sts	69	282	group_1571	456sab,477sab,347sab
animal_other_sts	human_other_sts	1	202	group_1584	265sab,6sab,283sab,254sab,205sab,77sab,418sab,240sab,408sab,306sab,295sab,419sab
animal_other_sts	animal_other_sts	1	202	group_1584	662A_18,6865H_19,9473E_17,5886a_18,2522A_19,4121_E_19,7657c_18,5191_4A_19,10102A_19
animal_other_sts	animal_other_sts	188	474	group_1599	8947A_17,2045A_18,3581A_18
animal_other_sts	human_st30	1799	1902	group_1599	287sab
animal_other_sts	human_other_sts	1799	1902	group_1599	202sab,160sab
animal_other_sts	animal_other_sts	1016	1818	group_1599	193A_20,9361_1a_18,6713_4a_18
animal_other_sts	human_st5	1016	1818	group_1599	371sab,498sab,450sab,76sab
animal_other_sts	human_st5	1799	1902	group_1599	450sab,415sab
animal_other_sts	animal_other_sts	713	867	group_1599	3284A_19
animal_other_sts	animal_st5	1799	1902	group_1599	6168f_18
animal_other_sts	human_other_sts	1016	1818	group_1599	467sab
animal_other_sts	human_other_sts	575	1056	group_1631	144sab,265sab,6sab,283sab,205sab,77sab,418sab,240sab,408sab,306sab,295sab
animal_other_sts	animal_other_sts	575	1056	group_1631	9473E_17,2522A_19,7657c_18,10102A_19,9273B_19
animal_other_sts	animal_other_sts	85	168	group_1638	2522A_19,10102A_19,698d_19
animal_other_sts	human_other_sts	85	168	group_1638	265sab,6sab,418sab
animal_other_sts	human_other_sts	1	102	group_1642	11sab
animal_other_sts	animal_other_sts	767	780	group_1661	7847C_17
animal_other_sts	animal_other_sts	781	907	group_1661	6152a_18,7243_1a_18,5231a_18,9308AN7_18,3659B_19,7847C_17,1466a_19,3684_A_19,4273A_19,1337a_19
animal_other_sts	human_other_sts	781	907	group_1661	197sab,313sab,266sab
animal_other_sts	human_other_sts	767	780	group_1661	313sab,266sab
animal_other_sts	animal_other_sts	1	92	group_1661	8101a_18
animal_other_sts	animal_other_sts	178	302	group_1664	8947A_17,9361_1a_18,2045A_18,6713_4a_18,7856_33A_18,7415_2A_19
animal_other_sts	animal_other_sts	528	678	group_1664	8947A_17,9361_1a_18,2045A_18,6713_4a_18,7856_33A_18,7415_2A_19
animal_other_sts	human_other_sts	1019	1221	group_1669	197sab
animal_st5	human_other_sts	145	175	group_1681	248sab,276sab,244sab,145sab
animal_other_sts	animal_other_sts	212	336	group_1681	7771C_17,9623A_17,6986A_18,2098_18
animal_st5	animal_other_sts	337	507	group_1681	7771C_17,9623A_17,6986A_18
animal_other_sts	human_other_sts	212	336	group_1681	248sab,276sab,244sab,145sab
animal_other_sts	animal_other_sts	816	855	group_1681	6152a_18,5410a_18,7520b_18,4719c_18,6214a_18
animal_st5	animal_other_sts	145	175	group_1681	7771C_17,9623A_17,6986A_18,2098_18
animal_st5	human_other_sts	337	507	group_1681	248sab,276sab
animal_st5	human_other_sts	826	1023	group_1681	290sab
animal_other_sts	animal_other_sts	366	436	group_1681	9308AN7_18,1337a_19
animal_other_sts	animal_other_sts	1	175	group_1681	9308AN7_18,1337a_19
human_other_sts	animal_other_sts	604	718	group_1682	3284A_19
animal_other_sts	human_other_sts	279	456	group_1701	273sab
animal_other_sts	animal_other_sts	279	456	group_1701	2949_1B_18,4744b_18,7336_5a_19,5886a_18,7967_3C_18,3669A_18,4719c_18,7536_3B_19,2757A_18,8557_1a_18,8475a_18,6214a_18,7852C_18,4640b_18,9480a_18,1586A_18,3113_3A_18
animal_st5	human_other_sts	221	267	group_1701	273sab
animal_other_sts	animal_st30	279	456	group_1701	9580d_18
human_other_sts	human_other_sts	715	915	group_1703	419sab,254sab
animal_other_sts	human_st5	481	537	group_1708	222sab
animal_other_sts	animal_other_sts	481	537	group_1708	8114a_18
animal_other_sts	animal_other_sts	261	335	group_1708	2324a_19
animal_other_sts	animal_st5	481	537	group_1708	2601A_19
animal_other_sts	human_other_sts	481	537	group_1708	306sab
animal_other_sts	human_other_sts	254	313	group_1717	392sab,282sab,340sab,219sab,482sab,275sab,204sab,326sab,307sab,308sab
animal_other_sts	animal_other_sts	254	313	group_1717	5367b_18,6696A_19
animal_other_sts	animal_other_sts	795	802	group_1734	9273B_19
animal_other_sts	animal_other_sts	792	879	group_1743	8101a_18
animal_other_sts	human_other_sts	792	879	group_1743	254sab,419sab
animal_st5	animal_other_sts	1	230	group_1761	9308AN7_18
animal_st5	animal_other_sts	266	333	group_1761	7243_1a_18
animal_st5	human_other_sts	1	230	group_1761	202sab
animal_other_sts	animal_other_sts	142	167	group_1770	7847C_17
animal_other_sts	animal_other_sts	875	954	group_1770	579A_18
animal_other_sts	human_other_sts	142	167	group_1770	313sab,266sab
animal_other_sts	human_other_sts	875	954	group_1770	11sab
animal_other_sts	human_other_sts	1	726	group_180	326sab
animal_st5	human_other_sts	397	413	group_1800	306sab
human_st30	human_st8	112	135	group_1802	159sab,199sab
animal_other_sts	human_other_sts	104	135	group_1802	347sab
animal_other_sts	animal_other_sts	104	135	group_1802	9273B_19,3284A_19
animal_other_sts	animal_other_sts	596	690	group_1818	193A_20
animal_other_sts	human_other_sts	110	173	group_1818	266sab
human_other_sts	animal_other_sts	183	319	group_1818	7085B_17
animal_other_sts	human_st5	110	173	group_1818	450sab
animal_other_sts	animal_other_sts	1615	1662	group_182	662A_18
animal_st5	animal_other_sts	883	1246	group_182	7967_3C_18,2949_1B_18,4744b_18,6865H_19,7336_5a_19,5969_2a_18,9471A_17,9470A_17,5886a_18,9218_4D_19,5687_2A_19,3669A_18,7771C_17,9623A_17,7536_3B_19,3779B_18,2757A_18,8557_1a_18,4121_E_19,8475a_18,6126a_19,7852C_18,5191_4A_19,4640b_18,9480a_18,1586A_18,3113_3A_18
animal_st5	human_other_sts	883	1246	group_182	248sab,290sab,276sab,244sab,145sab
animal_other_sts	animal_other_sts	656	771	group_1824	7520b_18
animal_other_sts	animal_other_sts	1	138	group_183	3284A_19
animal_other_sts	human_other_sts	1	138	group_183	306sab
animal_other_sts	human_other_sts	417	603	group_1840	306sab,197sab
human_st5	human_other_sts	164	300	group_1856	254sab
human_st30	human_other_sts	742	867	group_1865	313sab
human_other_sts	human_other_sts	868	987	group_1865	313sab,313sab
human_other_sts	animal_other_sts	868	987	group_1865	7847C_17,1337a_19,7847C_17
human_st30	animal_other_sts	742	867	group_1865	7847C_17
animal_other_sts	animal_other_sts	462	571	group_1869	2522A_19
animal_other_sts	human_st5	462	571	group_1869	363sab,337sab
animal_other_sts	animal_other_sts	1	64	group_1876	6126a_19
animal_other_sts	animal_st5	1	64	group_1876	9198A_18
animal_other_sts	human_other_sts	235	249	group_1876	230sab
animal_other_sts	human_st5	1	64	group_1876	236sab
animal_other_sts	human_st5	235	249	group_1876	371sab
animal_other_sts	animal_other_sts	556	579	group_188	1466a_19
animal_other_sts	human_other_sts	59	63	group_1880	306sab
animal_other_sts	human_other_sts	505	801	group_1883	265sab,6sab,283sab,205sab,418sab,408sab
animal_other_sts	animal_other_sts	505	801	group_1883	10102A_19
animal_st5	animal_other_sts	550	696	group_189	9529A_19
animal_other_sts	animal_other_sts	341	696	group_189	662A_18,8026A_19
animal_other_sts	animal_other_sts	385	627	group_1912	3410_4E_19,5410a_18,4433_2B_18,9419A_17,2747G_19
animal_other_sts	human_other_sts	385	627	group_1912	346sab,448sab,296sab
animal_st8	animal_other_sts	1	45	group_193	1337a_19
animal_other_sts	human_st30	1	115	group_193	360sab
animal_other_sts	human_st5	1	25	group_1943	32sab
animal_other_sts	human_other_sts	1	25	group_1943	210sab,238sab,202sab,347sab
animal_other_sts	animal_st30	1	25	group_1943	9521A_17,7337B_17,962A_20,5411e_18
animal_other_sts	human_st30	1	25	group_1943	329sab,264sab,216sab
animal_other_sts	animal_st5	1	25	group_1943	9530C_19
animal_other_sts	animal_st5	244	300	group_1947	6530G_19,4184_18,1376B_18,7370_2a_19
animal_other_sts	human_st5	103	213	group_1947	333sab
animal_other_sts	animal_other_sts	1	59	group_1961	662A_18,9273B_19,3284A_19
human_other_sts	human_other_sts	351	405	group_1977	207sab
human_other_sts	human_st5	351	405	group_1977	357sab,450sab
animal_other_sts	animal_other_sts	274	735	group_1979	3284A_19
animal_other_sts	animal_other_sts	1607	1803	group_1979	7085B_17
animal_other_sts	animal_other_sts	1385	1537	group_1979	8947A_17
animal_st5	animal_other_sts	196	258	group_198	3581A_18
human_other_sts	human_st5	1	155	group_1981	260sab
animal_other_sts	animal_other_sts	725	1317	group_200	8947A_17,9361_1a_18,2045A_18,4967_B_19,6713_4a_18,7856_33A_18,4052C_18,7415_2A_19
animal_other_sts	human_other_sts	725	1317	group_200	306sab
animal_other_sts	human_other_sts	147	216	group_2004	346sab,448sab,296sab
animal_other_sts	animal_other_sts	147	216	group_2004	3410_4E_19,5410a_18,4433_2B_18,9419A_17,698d_19,2747G_19
animal_other_sts	human_other_sts	99	114	group_2026	346sab,448sab,296sab
animal_other_sts	animal_other_sts	99	114	group_2026	5410a_18,4433_2B_18,9419A_17
human_other_sts	animal_other_sts	1888	1949	group_2038	9273B_19,3284A_19
human_other_sts	human_st5	1888	1949	group_2038	258sab
human_other_sts	animal_other_sts	247	328	group_2039	662A_18,4052C_18
animal_other_sts	animal_other_sts	450	472	group_207	9273B_19
animal_other_sts	human_other_sts	563	612	group_207	348sab
human_other_sts	animal_other_sts	132	193	group_207	4967_B_19
animal_other_sts	animal_other_sts	727	857	group_207	4967_B_19
animal_other_sts	human_other_sts	158	345	group_2078	348sab
animal_other_sts	human_other_sts	768	865	group_2078	456sab,477sab,347sab
animal_other_sts	animal_other_sts	768	865	group_2078	9529A_19,8518A_19
human_other_sts	animal_other_sts	881	1112	group_2078	662A_18,4967_B_19
animal_other_sts	human_other_sts	516	630	group_2079	265sab,6sab,283sab,205sab,77sab,449sab,418sab,207sab,240sab,408sab,295sab
animal_other_sts	animal_other_sts	516	630	group_2079	579A_18,9473E_17,193A_20,2522A_19,7657c_18,10102A_19
animal_other_sts	human_st8	516	630	group_2079	159sab,199sab,389sab,193sab,195sab,188sab,407sab,152sab,369sab,231sab,279sab,410sab,189sab,79sab,495sab,251sab,494sab,475sab,316sab,374sab,342sab,212sab,479sab,274sab
animal_other_sts	animal_st8	516	630	group_2079	377A_20,1557A_20,1285C_20,10299A_19,1192A_18,5888b_18,10424A_17
animal_other_sts	human_other_sts	1	789	group_2089	197sab
animal_other_sts	animal_other_sts	29	69	group_2090	6865H_19,5886a_18,4121_E_19,5191_4A_19
animal_other_sts	animal_other_sts	159	468	group_2098	3410_4E_19,6152a_18,7243_1a_18,5231a_18,9308AN7_18,8947A_17,9361_1a_18,3659B_19,5410a_18,2045A_18,4967_B_19,7847C_17,662A_18,6713_4a_18,7856_33A_18,4433_2B_18,4052C_18,1466a_19,9419A_17,3684_A_19,4273A_19,698d_19,2747G_19,1337a_19,7415_2A_19
animal_other_sts	human_other_sts	159	468	group_2098	197sab,313sab,346sab,448sab,296sab,266sab
animal_other_sts	animal_other_sts	1	46	group_2113	3659B_19
animal_other_sts	animal_other_sts	247	322	group_2113	7791A_19,10095A_19
animal_other_sts	human_st8	247	322	group_2113	195sab,188sab,152sab
animal_other_sts	human_other_sts	247	322	group_2113	202sab
animal_other_sts	human_st30	247	322	group_2113	343sab,287sab,257sab
animal_other_sts	human_other_sts	261	427	group_2158	6sab
animal_other_sts	human_st8	968	1188	group_2163	152sab,410sab
animal_other_sts	animal_st30	968	1188	group_2163	8711A_19
human_other_sts	human_st30	1	119	group_2166	360sab
human_other_sts	animal_other_sts	353	366	group_2205	1783B_18
animal_other_sts	human_other_sts	1	79	group_2206	265sab,6sab,283sab,205sab,77sab,418sab,240sab,408sab,295sab,230sab
animal_other_sts	animal_other_sts	1	79	group_2206	9473E_17,2522A_19,7657c_18,10102A_19,8581A_19
animal_other_sts	human_other_sts	278	345	group_2206	197sab
animal_other_sts	animal_other_sts	485	531	group_2207	6696A_19
animal_other_sts	human_st5	1235	1248	group_2207	258sab
animal_other_sts	animal_other_sts	1235	1248	group_2207	6696A_19
animal_other_sts	animal_other_sts	302	894	group_2207	7520b_18
animal_other_sts	animal_other_sts	485	501	group_2207	4967_B_19
human_other_sts	animal_other_sts	586	798	group_222	5886a_18
human_other_sts	animal_other_sts	159	525	group_222	4967_B_19
animal_other_sts	animal_st5	104	176	group_2222	2805A_19
animal_other_sts	human_st8	104	176	group_2222	389sab,407sab
animal_other_sts	human_other_sts	104	176	group_2222	467sab,282sab
animal_other_sts	animal_st5	274	325	group_2222	6530G_19,1376B_18,7370_2a_19
animal_other_sts	animal_other_sts	104	176	group_2222	7520b_18,5191_4A_19,4273A_19,9273B_19
human_st30	animal_other_sts	245	430	group_223	4052C_18
human_st30	animal_other_sts	1	79	group_223	4052C_18
animal_other_sts	animal_other_sts	1	132	group_2268	4967_B_19
animal_other_sts	animal_other_sts	1	219	group_2273	6865H_19,5886a_18,4121_E_19,5191_4A_19
animal_other_sts	human_other_sts	1	68	group_2273	266sab
animal_other_sts	animal_other_sts	1	68	group_2273	7847C_17
animal_other_sts	human_st5	246	369	group_2289	415sab
animal_other_sts	human_st30	359	423	group_2290	360sab,447sab
animal_other_sts	human_other_sts	359	423	group_2290	467sab
animal_other_sts	animal_other_sts	245	279	group_2290	6020b_19,3581A_18,8026A_19
animal_other_sts	animal_st5	359	423	group_2290	549A_18
animal_other_sts	animal_other_sts	359	423	group_2290	2098_18
animal_other_sts	human_st5	359	423	group_2290	258sab,439sab
human_other_sts	animal_other_sts	331	395	group_2294	5886a_18
animal_other_sts	animal_other_sts	654	691	group_2306	5231a_18
animal_other_sts	animal_other_sts	692	859	group_2306	5231a_18
animal_other_sts	animal_other_sts	1061	1180	group_2306	5231a_18
human_st30	human_other_sts	509	527	group_2388	348sab
animal_st5	human_other_sts	1	334	group_2388	348sab
human_other_sts	human_other_sts	1	174	group_240	306sab
animal_other_sts	animal_other_sts	805	825	group_2409	4052C_18
animal_other_sts	human_other_sts	805	825	group_2409	197sab
animal_other_sts	animal_other_sts	46	266	group_2424	662A_18
animal_other_sts	human_other_sts	454	589	group_2424	197sab
animal_other_sts	human_st30	599	628	group_2439	343sab,360sab,447sab,241sab,329sab,264sab,287sab,10sab,216sab,257sab
animal_other_sts	animal_other_sts	599	628	group_2439	7791A_19
animal_other_sts	animal_st30	817	1087	group_2439	10184d_18,9521A_17,7337B_17,5439_A_19,962A_20,8711A_19,9580d_18,5411e_18
animal_other_sts	animal_st30	599	628	group_2439	10184d_18,9521A_17,7337B_17,5439_A_19,962A_20,8711A_19,9580d_18,5411e_18
animal_other_sts	animal_other_sts	817	1087	group_2439	5367b_18,7791A_19,3410_4E_19,5410a_18,4433_2B_18,9419A_17,698d_19,2747G_19
animal_other_sts	human_other_sts	817	1087	group_2439	392sab,282sab,340sab,219sab,482sab,204sab,326sab,210sab,238sab,202sab,346sab,448sab,296sab
animal_other_sts	human_other_sts	277	451	group_2439	392sab,282sab,346sab,448sab,296sab
animal_other_sts	human_st30	817	1087	group_2439	343sab,360sab,447sab,241sab,329sab,264sab,287sab,10sab,216sab,257sab
animal_other_sts	animal_other_sts	277	451	group_2439	5367b_18,3410_4E_19,5410a_18,4433_2B_18,9419A_17,698d_19
animal_other_sts	human_other_sts	599	628	group_2439	210sab,238sab,202sab
animal_other_sts	animal_other_sts	179	264	group_2446	662A_18
human_st30	animal_st8	55	180	group_245	10424A_17
human_other_sts	human_other_sts	58	175	group_2453	11sab
human_other_sts	human_st5	58	175	group_2453	236sab,260sab
human_other_sts	animal_other_sts	1	672	group_2477	5191_4A_19
animal_other_sts	animal_other_sts	1	253	group_2487	8947A_17
animal_other_sts	animal_other_sts	642	910	group_2487	3284A_19
animal_other_sts	animal_other_sts	1285	1372	group_2487	3581A_18,6020b_19,7085B_17
animal_other_sts	animal_other_sts	544	624	group_2487	3284A_19
human_st8	human_other_sts	124	225	group_25	306sab
human_other_sts	animal_other_sts	1	328	group_25	6865H_19
animal_other_sts	animal_other_sts	218	279	group_2618	3684_A_19,4273A_19,1337a_19
human_other_sts	human_st5	182	249	group_2629	258sab
human_other_sts	human_other_sts	1679	1932	group_264	197sab
animal_other_sts	animal_other_sts	1	174	group_2656	6152a_18,5231a_18
animal_other_sts	animal_other_sts	1627	1693	group_266	4433_2B_18
animal_other_sts	animal_other_sts	1734	1925	group_266	5231a_18
animal_other_sts	animal_other_sts	1473	1621	group_266	7085B_17
animal_other_sts	human_other_sts	197	318	group_2666	341sab
animal_other_sts	human_other_sts	164	299	group_2666	142sab
animal_other_sts	human_st8	197	318	group_2666	495sab
animal_other_sts	animal_other_sts	164	299	group_2666	3410_4E_19,662A_18,4433_2B_18,698d_19,2747G_19,1337a_19
animal_other_sts	human_st30	197	318	group_2666	360sab
animal_other_sts	human_st5	197	318	group_2666	498sab,32sab,81sab,450sab
animal_other_sts	animal_other_sts	545	623	group_2666	6152a_18,5231a_18,9478a_18
animal_other_sts	human_st5	164	299	group_2666	371sab
animal_other_sts	animal_other_sts	1423	1492	group_2669	8581A_19
animal_other_sts	animal_st5	1	273	group_2669	6530G_19,4184_18,1376B_18,7370_2a_19
animal_other_sts	animal_other_sts	196	603	group_2669	4052C_18
animal_other_sts	animal_other_sts	1	52	group_268	3410_4E_19,698d_19
human_st8	human_other_sts	1736	1931	group_269	252sab,308sab
human_st8	human_st8	1736	1931	group_269	342sab
human_st8	animal_other_sts	1736	1931	group_269	10095A_19,10102A_19
human_st8	human_st5	1323	1403	group_269	499sab
animal_other_sts	human_other_sts	1	168	group_2691	207sab
animal_other_sts	animal_st8	1	168	group_2691	1285C_20
human_st5	animal_other_sts	295	338	group_2693	9308AN7_18
animal_other_sts	animal_other_sts	539	796	group_2702	3410_4E_19,4719c_18,4433_2B_18,4052C_18
animal_other_sts	animal_other_sts	1	227	group_2702	9529A_19
animal_other_sts	human_other_sts	539	796	group_2702	273sab
animal_other_sts	animal_st5	1	227	group_2702	1376B_18
animal_other_sts	human_st30	539	796	group_2702	360sab
animal_other_sts	animal_other_sts	163	228	group_2704	9218_4D_19
animal_st30	human_st5	2139	2382	group_271	236sab
animal_other_sts	human_st5	206	297	group_271	236sab
human_other_sts	animal_st30	1877	3061	group_271	8711A_19,8711A_19
human_other_sts	animal_st5	1877	3061	group_271	9198A_18
human_st5	human_st5	354	369	group_271	236sab
human_other_sts	animal_other_sts	1877	3061	group_271	4052C_18
human_st5	human_st8	1	703	group_271	389sab
animal_other_sts	human_st5	370	566	group_271	236sab
human_st5	animal_st5	354	369	group_271	1590A_18
animal_other_sts	animal_st5	370	566	group_271	1590A_18
human_other_sts	human_st5	1877	3061	group_271	76sab,32sab
animal_other_sts	animal_other_sts	2018	2143	group_271	5367b_18
human_other_sts	animal_other_sts	2708	2761	group_271	5367b_18
animal_other_sts	human_other_sts	1472	2017	group_271	419sab
animal_other_sts	animal_st5	206	297	group_271	1590A_18
animal_other_sts	animal_other_sts	250	390	group_2712	6214a_18,4719c_18,4052C_18,1337a_19
animal_other_sts	animal_other_sts	1223	1291	group_2723	9218_4D_19
animal_other_sts	animal_other_sts	1849	1899	group_2723	9218_4D_19
animal_other_sts	animal_other_sts	1	606	group_2723	8026A_19
animal_other_sts	animal_other_sts	1310	1429	group_2740	4433_2B_18
animal_other_sts	human_other_sts	520	833	group_2740	296sab
animal_other_sts	animal_other_sts	1	718	group_2745	9218_4D_19
human_other_sts	animal_other_sts	1164	1887	group_2745	3581A_18
human_other_sts	human_st30	1164	1887	group_2745	241sab,257sab
human_other_sts	animal_st30	1164	1887	group_2745	5439_A_19
human_st30	human_other_sts	453	555	group_2759	308sab
animal_other_sts	human_other_sts	42	90	group_277	202sab
animal_st5	human_other_sts	129	155	group_277	202sab
animal_other_sts	human_st30	1084	1287	group_2771	343sab
human_st5	human_st5	1	160	group_278	246sab
human_st5	animal_other_sts	1	160	group_278	4052C_18
animal_other_sts	human_st5	147	190	group_278	415sab
human_st30	animal_st5	408	577	group_278	6530G_19,4184_18,1376B_18,7370_2a_19
human_st30	animal_other_sts	408	577	group_278	5367b_18
animal_other_sts	human_other_sts	57	140	group_279	392sab
animal_other_sts	animal_other_sts	559	726	group_2790	579A_18
animal_other_sts	animal_other_sts	554	639	group_2799	3410_4E_19
human_other_sts	animal_other_sts	609	687	group_2799	1337a_19
animal_other_sts	human_other_sts	898	934	group_280	197sab
human_other_sts	human_other_sts	353	391	group_280	197sab
human_other_sts	animal_other_sts	573	649	group_280	662A_18
animal_other_sts	human_other_sts	1	85	group_282	254sab
animal_other_sts	animal_other_sts	107	191	group_2823	7847C_17,662A_18
animal_other_sts	human_other_sts	107	191	group_2823	197sab,313sab,266sab
animal_other_sts	human_other_sts	1	85	group_2823	306sab
animal_other_sts	human_other_sts	2011	2281	group_2827	348sab,230sab
animal_other_sts	human_other_sts	95	231	group_283	230sab
animal_other_sts	human_other_sts	239	260	group_2834	11sab
human_other_sts	animal_other_sts	130	213	group_2837	2949_1B_18,4744b_18,7336_5a_19,5969_2a_18,9471A_17,9470A_17,9218_4D_19,5687_2A_19,7967_3C_18,3669A_18,7771C_17,9623A_17,7536_3B_19,3779B_18,2757A_18,8557_1a_18,8475a_18,6126a_19,7852C_18,4640b_18,9480a_18,1586A_18,9273B_19,3113_3A_18
human_other_sts	human_other_sts	130	213	group_2837	248sab,290sab,276sab,244sab,145sab
animal_other_sts	human_other_sts	87	261	group_2837	348sab,306sab
animal_st5	human_st5	1	201	group_286	363sab
animal_st5	animal_other_sts	472	491	group_2863	6152a_18,7243_1a_18,5231a_18,9308AN7_18,8947A_17,9361_1a_18,3659B_19
animal_st5	human_other_sts	472	491	group_2863	348sab,197sab
animal_other_sts	animal_other_sts	82	88	group_2864	6152a_18
animal_other_sts	human_other_sts	199	306	group_287	197sab
animal_other_sts	animal_other_sts	576	596	group_2873	4967_B_19,4052C_18
animal_other_sts	human_other_sts	562	596	group_2873	346sab,448sab,296sab
[truncated: 854 more rows]
